# Supplementary material for: Microbiologically Confirmed Tuberculosis: Factors Associated with Pre-Treatment Loss to Follow-Up, and Time to Treatment Initiation
Source: PLoS One. 2017 Jan 9;12(1):e0168659. doi: 10.1371/journal.pone.0168659 (PMC5222612; doi:10.1371/journal.pone.0168659)
Supplement: S1 File — It shows details of test results of patients. (XLSX) [file pone.0168659.s001.xlsx]

## Sheet: Sheet1
Gender	ReasonForInvestigation	TBSuspectDetail	HIVCounselled	HIVTested	HIVResults	Sputum1Smear	Sputum1Xpert	Sputum1Culture	Sputum2Smear	Sputum2Xpert	Sputum2Culture	Sputum1SmearResult	Sputum1XpertResult	Sputum1RIF	Sputum1MTB	Sputum1Error	Sputum2SmearResult	Sputum2XpertResult	Sputum2RIF	Sputum2MTB	Sputum2Error	LaboratoryTurnAroundTime	TurnaroundTimeSputum1	TurnaroundTimeSputum2	CultureResults	DSTDone	ResistanceR	ResistanceH	ResistanceE	ResistanceZ	ResistanceS	Resistance_Ethionamide	Resistance_Kanamycin	Resistance_Ofloxacin	CultureTurnAroundTime	RifResistantReferredRx	RxStarted	DiedBeforeTreatmentStarted	LostToFollowUp	WeeksSymptomsPresent	ClinicVisitsPriorToTBDx	Remarks
Male	TBSuspect	None	KnownPositive	KnownPositive	KnownPositive	1	0	0	1	0	0	AFBNegative					AFBNegative					SevenToTwentyFour				0	0	0	0	0	0	0	0	0		0	0	0	0
Male	TBSuspect	None	KnownPositive	KnownPositive	KnownPositive	1	0	0	0	0	0	AFBNegative										MoreThanOneHundredAndTwenty				0	0	0	0	0	0	0	0	0		0	0	0	0
Female	TBSuspect	None	Yes	Yes	Positive	1	0	0	1	0	0	AFBNegative					AFBNegative					TwentyFourToFourtyEight				0	0	0	0	0	0	0	0	0		0	0	0	0
Female	TBSuspect	None	KnownPositive	KnownPositive	KnownPositive	1	0	0	1	0	0	AFBNegative					AFBNegative					SevenToTwentyFour				0	0	0	0	0	0	0	0	0		0	0	0	0
Female	TBSuspect	ReceivedPaperTraceSlip	Yes	Yes	Negative	1	0	0	1	0	0	AFBNegative					AFBNegative					TwentyFourToFourtyEight				0	0	0	0	0	0	0	0	0		0	0	0	0
Male	TBSuspect	None	KnownPositive	KnownPositive	KnownPositive	1	0	0	0	0	0	AFBNegative										SevenToTwentyFour				0	0	0	0	0	0	0	0	0		0	0	0	0
Male	TBSuspect	None	KnownPositive	KnownPositive	KnownPositive	1	0	0	0	0	0	AFBNegative										SevenToTwentyFour				0	0	0	0	0	0	0	0	0		0	0	0	0
Female	TBSuspect	None	No	No	Negative	1	0	0	1	0	0	AFBPlus					AFBNegative					FourtyEightToSeventyTwo				0	0	0	0	0	0	0	0	0		0	0	0	0			Patient not admitted in our clinic but is transferred out
Male	TBSuspect	None	Yes	Yes	Positive	1	0	0	0	0	0	AFBNegative										TwentyFourToFourtyEight				0	0	0	0	0	0	0	0	0		0	0	0	0
Male	TBSuspect	None	Yes	Yes	Positive	1	0	0	0	0	0	AFBNegative										SevenToTwentyFour				0	0	0	0	0	0	0	0	0		0	0	0	0
Male	TBSuspect	None	Yes	Yes	Negative	1	0	0	0	0	0	AFBPlus										SevenToTwentyFour	2.00:00:00			0	0	0	0	0	0	0	0	0		0	0	0	0	2	0
Female	TBSuspect	None	Yes	Yes	Positive	1	0	0	1	0	0	AFBNegative					AFBNegative					TwentyFourToFourtyEight				0	0	0	0	0	0	0	0	0		0	0	0	0
Male	TBSuspect	None	Yes	Yes	Negative	1	0	0	1	0	0	AFBPlus					AFBPlus						7.00:00:00			0	0	0	0	0	0	0	0	0		0	1	0	0	4	0
Male	TBSuspect	None	KnownPositive	KnownPositive	KnownPositive	1	0	0	1	0	0	AFBNegative					AFBNegative					SevenToTwentyFour	5.00:00:00	5.00:00:00		0	0	0	0	0	0	0	0	0		0	0	0	0	1	0
Male	TBSuspect	None	Yes	Yes	Positive	1	0	0	0	0	0	Pending										SevenToTwentyFour	1.00:00:00			0	0	0	0	0	0	0	0	0		0	0	0	0
Male	TBSuspect	None	No	No	Negative	1	0	0	0	0	0	AFBNegative										SevenToTwentyFour	-181.00:00:00			0	0	0	0	0	0	0	0	0		0	0	0	0
Male	TBSuspect	None	KnownPositive	KnownPositive	KnownPositive	1	0	0	0	0	0	AFBNegative										SevenToTwentyFour				0	0	0	0	0	0	0	0	0		0	0	0	0
Male	TBSuspect	None	Yes	Yes	Positive	1	0	0	0	0	0	AFBNegative										SevenToTwentyFour				0	0	0	0	0	0	0	0	0		0	0	0	0
Male	TBSuspect	None	Yes	Yes	Negative	1	0	0	0	0	0	AFBNegative										SevenToTwentyFour				0	0	0	0	0	0	0	0	0		0	0	0	0
Female	TBSuspect	None	Yes	Yes	Negative	1	0	0	0	0	0	AFBNegative										FourtyEightToSeventyTwo				0	0	0	0	0	0	0	0	0		0	0	0	0
Male	TBSuspect	None	No	No	Negative	1	0	0	1	0	0	AFBNegative					AFBNegative					TwentyFourToFourtyEight				0	0	0	0	0	0	0	0	0		0	0	0	0
Male	TBSuspect	None	No	No	Negative	1	0	0	0	0	0	AFBNegative										TwentyFourToFourtyEight				0	0	0	0	0	0	0	0	0		0	0	0	0
Male	TBSuspect	None	KnownPositive	KnownPositive	KnownPositive	0	0	0	0	0	0															0	0	0	0	0	0	0	0	0		0	0	0	0	3	2
Male	TBSuspect	ReceivedPaperTraceSlip	No	No	Negative	1	0	0	0	0	0	AFBNegative										TwentyFourToFourtyEight				0	0	0	0	0	0	0	0	0		0	0	0	0
Female	TBSuspect	None	Yes	Yes	Positive	1	0	0	0	0	0	AFBNegative										SevenToTwentyFour				0	0	0	0	0	0	0	0	0		0	0	0	0
Male	TBSuspect	None	KnownPositive	KnownPositive	KnownPositive	1	0	0	0	0	0	AFBNegative										SevenToTwentyFour				0	0	0	0	0	0	0	0	0		0	0	0	0
Male	TBSuspect	None	No	No	Negative	1	0	0	0	0	0	AFBNegative										SevenToTwentyFour				0	0	0	0	0	0	0	0	0		0	0	0	0
Male	TBSuspect	None	Yes	Yes	Negative	1	0	0	1	0	0	AFBNegative					AFBNegative					TwentyFourToFourtyEight	2.00:00:00	2.00:00:00		0	0	0	0	0	0	0	0	0		0	0	0	0	1	0
Male	TBSuspect	None	Yes	Yes	Positive	1	0	0	0	0	0	AFBNegative										SevenToTwentyFour				0	0	0	0	0	0	0	0	0		0	0	0	0
Female	TBSuspect	None	Yes	Yes	Negative	1	0	0	0	0	0	AFBNegative										SevenToTwentyFour				0	0	0	0	0	0	0	0	0		0	0	0	0	3	0
Female	TBSuspect	None	KnownPositive	KnownPositive	KnownPositive	1	0	0	0	0	0	AFBNegative										SevenToTwentyFour	12:00:00			0	0	0	0	0	0	0	0	0		0	0	0	0
Male	TBSuspect	None	KnownPositive	KnownPositive	KnownPositive	1	0	0	0	0	0	AFBNegative										SevenToTwentyFour				0	0	0	0	0	0	0	0	0		0	0	0	0
Female	TBSuspect	None	KnownPositive	KnownPositive	KnownPositive	1	0	0	1	0	0	AFBNegative					AFBNegative					TwentyFourToFourtyEight				0	0	0	0	0	0	0	0	0		0	0	0	0
Female	TBSuspect	None	No	No	Negative	1	0	0	0	0	0	AFBNegative										SevenToTwentyFour	3.00:00:00			0	0	0	0	0	0	0	0	0		0	0	0	0
Female	TBSuspect	None	KnownPositive	KnownPositive	KnownPositive	1	0	0	0	0	0	AFBNegative										SevenToTwentyFour				0	0	0	0	0	0	0	0	0		0	0	0	0
Female	TBSuspect	None	KnownPositive	KnownPositive	KnownPositive	1	0	0	0	0	0	AFBNegative										SevenToTwentyFour				0	0	0	0	0	0	0	0	0		0	0	0	0
Male	TBSuspect	None	Yes	Yes	Positive	1	0	0	0	0	0	AFBNegative										SevenToTwentyFour				0	0	0	0	0	0	0	0	0		0	0	0	0
Male	TBSuspect	None	No	No	Negative	1	0	0	0	0	0	AFBNegative														0	0	0	0	0	0	0	0	0		0	0	0	0
Male	TBSuspect	None	KnownPositive	KnownPositive	KnownPositive	1	0	0	0	0	0	AFBNegative										TwentyFourToFourtyEight				0	0	0	0	0	0	0	0	0		0	0	0	0
Male	TBSuspect	None	KnownPositive	KnownPositive	KnownPositive	1	0	0	1	0	0	AFBNegative					AFBNegative					TwentyFourToFourtyEight				0	0	0	0	0	0	0	0	0		0	0	0	0
Female	TBSuspect	None	Yes	Yes	Positive	0	0	0	0	0	0															0	0	0	0	0	0	0	0	0		0	0	0	0	2	2
Male	TBSuspect	None	Yes	Yes	Positive	1	0	0	0	0	0	AFBNegative										SevenToTwentyFour				0	0	0	0	0	0	0	0	0		0	0	0	0
Male	TBSuspect	None	No	No	Negative	1	0	0	1	0	0	AFBNegative					AFBNegative					TwentyFourToFourtyEight				0	0	0	0	0	0	0	0	0		0	0	0	0
Female	TBSuspect	None	Yes	Yes	Positive	1	0	0	0	0	0	AFBNegative										SevenToTwentyFour				0	0	0	0	0	0	0	0	0		0	0	0	0
Female	TBSuspect	ReceivedPaperTraceSlip	No	No	Negative	1	0	0	1	0	0	AFBNegative					AFBNegative					FourtyEightToSeventyTwo				0	0	0	0	0	0	0	0	0		0	0	0	0
Female	TBSuspect	None	No	No	Negative	1	0	0	1	0	0	AFBNegative					AFBNegative					MoreThanOneHundredAndTwenty				0	0	0	0	0	0	0	0	0		0	0	0	0
Male	TBSuspect	None	No	No	Negative	1	0	0	0	0	0	AFBNegative										SevenToTwentyFour	2.00:00:00			0	0	0	0	0	0	0	0	0		0	0	0	0
Female	TBSuspect	None	KnownPositive	KnownPositive	KnownPositive	1	0	0	0	0	0	AFBNegative										Seven				0	0	0	0	0	0	0	0	0		0	0	0	0
Male	TBSuspect	None	Yes	Yes	Positive	1	0	0	0	0	0	AFBNegative										SevenToTwentyFour				0	0	0	0	0	0	0	0	0		0	0	0	0
Male	TBSuspect	None	Yes	Yes	Positive	1	0	0	0	0	0	AFBNegative														0	0	0	0	0	0	0	0	0		0	0	0	0
Male	TBSuspect	None	No	No	Negative	1	0	0	0	0	1	AFBNegative													NontuberculousIsolated	0	0	0	0	0	0	0	0	0		0	0	0	0
Female	TBSuspect	None	KnownPositive	KnownPositive	KnownPositive	1	0	0	0	0	0	AFBNegative										MoreThanOneHundredAndTwenty				0	0	0	0	0	0	0	0	0		0	0	0	0
Male	TBSuspect	None	Yes	Yes	Positive	1	0	0	1	0	0	AFBNegative					AFBNegative					SevenToTwentyFour				0	0	0	0	0	0	0	0	0		0	0	0	0
Male	TBSuspect	None	Yes	Yes	Positive	1	0	0	0	0	0	AFBNegative										SevenToTwentyFour				0	0	0	0	0	0	0	0	0		0	0	0	0
Male	TBSuspect	PatientVisitedAtHome	Yes	Yes	Positive	0	0	0	0	0	0															0	0	0	0	0	0	0	0	0		0	0	0	0
Male	TBSuspect	None	KnownPositive	KnownPositive	KnownPositive	1	0	0	0	0	0	AFBNegative										TwentyFourToFourtyEight				0	0	0	0	0	0	0	0	0		0	0	0	0
Female	TBSuspect	None	Yes	Yes	Negative	1	0	0	0	0	0	AFBNegative										SeventyTwoToOneHundredAndTwenty				0	0	0	0	0	0	0	0	0		0	0	0	0
Female	TBSuspect	None	No	No	Negative	1	0	0	1	0	0	AFBNegative					AFBNegative					TwentyFourToFourtyEight				0	0	0	0	0	0	0	0	0		0	0	0	0
Female	TBSuspect	None	Yes	Yes	Positive	1	0	0	0	0	0	AFBPlusPlusPlus										SevenToTwentyFour	1.00:00:00			0	0	0	0	0	0	0	0	0		0	1	0	0
Male	TBSuspect	None	No	No	Negative	1	0	0	1	0	0	AFBNegative					AFBNegative					TwentyFourToFourtyEight				0	0	0	0	0	0	0	0	0		0	0	0	0
Male	TBSuspect	None	No	No	Negative	1	0	0	1	0	0	AFBPlusPlusPlus					AFBPlusPlusPlus					TwentyFourToFourtyEight				0	0	0	0	0	0	0	0	0		0	1	0	0
Female	TBSuspect	None	KnownPositive	KnownPositive	Negative	1	0	0	1	0	0	AFBNegative					AFBNegative					TwentyFourToFourtyEight				0	0	0	0	0	0	0	0	0		0	0	0	0
Male	TBSuspect	None	Yes	Yes	Positive	1	0	0	0	0	0	AFBNegative										SevenToTwentyFour				0	0	0	0	0	0	0	0	0		0	0	0	0
Female	TBSuspect	None	KnownPositive	KnownPositive	KnownPositive	1	0	0	1	0	0	AFBNegative					AFBNegative					FourtyEightToSeventyTwo				0	0	0	0	0	0	0	0	0		0	0	0	0
Female	TBSuspect	None	Yes	Yes	Positive	1	0	0	0	0	0	AFBNegative														0	0	0	0	0	0	0	0	0		0	0	0	0
Male	TBSuspect	None	No	No	Negative	1	0	0	0	0	0	AFBNegative										MoreThanOneHundredAndTwenty	1.00:00:00			0	0	0	0	0	0	0	0	0		0	0	0	0
Male	TBSuspect	None	Yes	Yes	Positive	1	0	0	0	0	0	AFBNegative										SevenToTwentyFour				0	0	0	0	0	0	0	0	0		0	0	0	0
Female	TBSuspect	None	Yes	Yes	Negative	1	0	0	1	0	0	AFBNegative					AFBNegative					TwentyFourToFourtyEight				0	0	0	0	0	0	0	0	0		0	1	0	0
Female	TBSuspect	None	KnownPositive	KnownPositive	KnownPositive	1	0	0	0	0	0	AFBNegative										TwentyFourToFourtyEight				0	0	0	0	0	0	0	0	0		0	0	0	0
Female	TBSuspect	None	No	No	Negative	1	0	0	0	0	0	AFBNegative										TwentyFourToFourtyEight				0	0	0	0	0	0	0	0	0		0	0	0	0
Female	TBSuspect	None	KnownPositive	KnownPositive	KnownPositive	1	0	0	0	0	0	AFBNegative										SevenToTwentyFour				0	0	0	0	0	0	0	0	0		0	0	0	0
Female	TBSuspect	None	Yes	Yes	Positive	1	0	0	0	0	0	AFBNegative										SevenToTwentyFour				0	0	0	0	0	0	0	0	0		0	0	0	0
Female	TBSuspect	None	Yes	Yes	Positive	1	0	0	0	0	0	AFBNegative	MTbNotDetected									SevenToTwentyFour				0	0	0	0	0	0	0	0	0		0	0	0	0
Male	TBSuspect	None	Yes	Yes	Positive	1	0	0	0	0	0	AFBNegative										SevenToTwentyFour				0	0	0	0	0	0	0	0	0		0	0	0	0
Male	TBSuspect	ReceivedPaperTraceSlip	No	No	Negative	1	0	0	0	0	0	AFBNegative										SevenToTwentyFour	155.00:00:00			0	0	0	0	0	0	0	0	0		0	0	0	0
Male	TBSuspect	None	KnownPositive	KnownPositive	KnownPositive	1	0	0	1	0	0	AFBNegative					AFBNegative					SevenToTwentyFour				0	0	0	0	0	0	0	0	0		0	0	0	0
Female	TBSuspect	None	Yes	Yes	Positive	1	0	0	0	0	0	AFBNegative										TwentyFourToFourtyEight				0	0	0	0	0	0	0	0	0		0	0	0	0
Male	TBSuspect	None	Yes	Yes	Negative	1	0	0	1	0	0	AFBNegative					AFBNegative					TwentyFourToFourtyEight				0	0	0	0	0	0	0	0	0		0	0	0	0
Female	TBSuspect	None	No	No	Negative	1	0	0	0	0	0	AFBNegative										TwentyFourToFourtyEight				0	0	0	0	0	0	0	0	0		0	0	0	0
Male	TBSuspect	None	Yes	Yes	Positive	1	0	0	1	0	0	AFBNegative					AFBNegative					FourtyEightToSeventyTwo				0	0	0	0	0	0	0	0	0		0	0	0	0
Male	TBSuspect	None	Yes	Yes	Negative	1	0	0	1	0	0	AFBNegative					AFBNegative					TwentyFourToFourtyEight				0	0	0	0	0	0	0	0	0		0	0	0	0
Female	TBSuspect	None	KnownPositive	KnownPositive	KnownPositive	1	0	0	0	0	0	AFBPlusPlus										SevenToTwentyFour				0	0	0	0	0	0	0	0	0		0	0	0	0
Female	TBSuspect	None	Yes	Yes	Positive	1	0	0	0	0	0	AFBNegative														0	0	0	0	0	0	0	0	0		0	0	0	0
Male	TBSuspect	None	Yes	Yes	Positive	1	0	0	0	0	0	AFBNegative										SevenToTwentyFour				0	0	0	0	0	0	0	0	0		0	0	0	0
Female	TBSuspect	None	KnownPositive	KnownPositive	KnownPositive	1	0	0	1	0	0	AFBNegative					AFBNegative					SevenToTwentyFour				0	0	0	0	0	0	0	0	0		0	0	0	0
Male	TBSuspect	None	No	No	Negative	1	0	0	1	0	0	AFBNegative					AFBNegative					SeventyTwoToOneHundredAndTwenty				0	0	0	0	0	0	0	0	0		0	0	0	0
Female	TBSuspect	None	KnownPositive	KnownPositive	KnownPositive	1	0	0	1	0	0	AFBNegative					AFBNegative					TwentyFourToFourtyEight				0	0	0	0	0	0	0	0	0		0	0	0	0	1	0
Female	TBSuspect	None	KnownPositive	KnownPositive	KnownPositive	1	0	0	0	0	0	AFBNegative										SevenToTwentyFour				0	0	0	0	0	0	0	0	0		0	0	0	0
Male	TBSuspect	None	Yes	Yes	Positive	1	0	0	0	0	0	AFBPlusPlus										SevenToTwentyFour				0	0	0	0	0	0	0	0	0		0	0	0	0			Patiant was from HOPE FOR LIFE HOSPIES;was never Rgisterd in the clinic or was never admitted as our patient
Male	TBSuspect	None	Yes	Yes	Positive	1	0	0	0	0	0	AFBPlus										Seven	7.00:00:00			0	0	0	0	0	0	0	0	0		0	1	0	0
Female	TBSuspect	None	KnownPositive	KnownPositive	KnownPositive	1	0	0	1	0	0	AFBNegative					AFBPlus					FourtyEightToSeventyTwo				0	0	0	0	0	0	0	0	0		0	1	0	0
Male	TBSuspect	None	Yes	Yes	Positive	1	0	0	0	0	0	AFBNegative										TwentyFourToFourtyEight	4.00:00:00			0	0	0	0	0	0	0	0	0		0	0	0	0
Female	TBSuspect	None	KnownPositive	KnownPositive	KnownPositive	1	0	0	1	0	0	AFBNegative					AFBNegative					TwentyFourToFourtyEight				0	0	0	0	0	0	0	0	0		0	0	0	0	4	0
Female	TBSuspect	None	KnownPositive	KnownPositive	KnownPositive	1	0	0	0	0	0	AFBNegative										Seven				0	0	0	0	0	0	0	0	0		0	0	0	0
Male	TBSuspect	None	KnownPositive	KnownPositive	Negative	1	0	0	1	0	0	AFBNegative					AFBNegative					TwentyFourToFourtyEight				0	0	0	0	0	0	0	0	0		0	0	0	0
Female	TBSuspect	None	KnownPositive	KnownPositive	KnownPositive	1	0	0	0	0	0	AFBNegative										SevenToTwentyFour				0	0	0	0	0	0	0	0	0		0	0	0	0
Male	TBSuspect	None	Yes	Yes	Positive	1	0	0	0	0	0	AFBNegative														0	0	0	0	0	0	0	0	0		0	0	0	0
Male	TBSuspect	None	Yes	Yes	Positive	1	0	0	0	0	0	AFBNegative										SevenToTwentyFour				0	0	0	0	0	0	0	0	0		0	0	0	0
Female	TBSuspect	None	Yes	Yes	Positive	1	0	0	0	0	0	AFBNegative										SevenToTwentyFour	1.00:00:00			0	0	0	0	0	0	0	0	0		0	0	0	0
Male	TBSuspect	None	No	No	Negative	1	0	0	0	0	0	AFBNegative										TwentyFourToFourtyEight				0	0	0	0	0	0	0	0	0		0	0	0	0
Male	TBSuspect	None	Yes	Yes	Positive	1	0	0	0	0	0	AFBPlusPlusPlus										SevenToTwentyFour	5.00:00:00			0	0	0	0	0	0	0	0	0		0	1	0	0
Male	TBSuspect	None	KnownPositive	KnownPositive	KnownPositive	1	0	0	0	0	0	AFBNegative										SevenToTwentyFour				0	0	0	0	0	0	0	0	0		0	0	0	0
Male	TBSuspect	None	Yes	Yes	Positive	1	0	0	0	0	0	AFBPlusPlusPlus										TwentyFourToFourtyEight	3.00:00:00			0	0	0	0	0	0	0	0	0		0	1	0	0
Female	TBSuspect	None	KnownPositive	KnownPositive	KnownPositive	1	0	0	1	0	0	AFBNegative					AFBNegative					SevenToTwentyFour				0	0	0	0	0	0	0	0	0		0	0	0	0
Female	TBSuspect	ReceivedPaperTraceSlip	Yes	Yes	Negative	1	0	0	1	0	0	AFBNegative					AFBNegative					MoreThanOneHundredAndTwenty				0	0	0	0	0	0	0	0	0		0	0	0	0
Male	TBSuspect	None	KnownPositive	KnownPositive	KnownPositive	0	0	1	0	0	0														NotDone	0	0	0	0	0	0	0	0	0		0	0	0	0
Male	TBSuspect	None	KnownPositive	KnownPositive	KnownPositive	1	0	0	0	0	0	AFBNegative														0	0	0	0	0	0	0	0	0		0	0	0	0
Male	TBSuspect	None	Yes	Yes	Positive	0	0	0	0	0	0															0	0	0	0	0	0	0	0	0		0	0	0	0
Female	TBSuspect	None	Yes	Yes	Positive	1	0	0	0	0	0	AFBNegative										SevenToTwentyFour				0	0	0	0	0	0	0	0	0		0	0	0	0
Male	TBSuspect	None	Yes	Yes	Negative	1	0	0	0	0	0	Pending														0	0	0	0	0	0	0	0	0		0	0	0	0
Male	TBSuspect	None	KnownPositive	KnownPositive	KnownPositive	1	0	0	1	0	0	AFBNegative					AFBNegative					TwentyFourToFourtyEight				0	0	0	0	0	0	0	0	0		0	0	0	0
Male	TBSuspect	None	Yes	Yes	Positive	1	0	0	0	0	0	AFBPlusPlus										SevenToTwentyFour	2.00:00:00			0	0	0	0	0	0	0	0	0		0	1	0	0
Female	TBSuspect	None	Yes	Yes	Negative	1	0	0	0	0	0	AFBNegative										SevenToTwentyFour	3.00:00:00			0	0	0	0	0	0	0	0	0		0	0	0	0
Female	TBSuspect	None	Yes	Yes	Positive	1	0	0	0	0	0	AFBNegative														0	0	0	0	0	0	0	0	0		0	0	0	0
Female	TBSuspect	None	Yes	Yes	Negative	1	0	0	1	0	0	AFBNegative					AFBNegative					SevenToTwentyFour	1.00:00:00	1.00:00:00		0	0	0	0	0	0	0	0	0		0	0	0	0
Male	TBSuspect	None	Yes	Yes	Positive	1	0	0	1	0	0	AFBNegative					AFBNegative					TwentyFourToFourtyEight				0	0	0	0	0	0	0	0	0		0	0	0	0
Female	TBSuspect	None	Yes	Yes	Positive	1	0	0	0	0	0	AFBNegative										SevenToTwentyFour				0	0	0	0	0	0	0	0	0		0	0	0	0
Male	TBSuspect	None	Yes	Yes	Positive	1	0	0	0	0	0	AFBNegative										SevenToTwentyFour				0	0	0	0	0	0	0	0	0		0	0	0	0
Female	TBSuspect	None	KnownPositive	KnownPositive	KnownPositive	1	0	0	0	0	0	AFBNegative										SevenToTwentyFour				0	0	0	0	0	0	0	0	0		0	0	0	0
Male	TBSuspect	None	KnownPositive	KnownPositive	KnownPositive	1	0	0	0	0	0	AFBNegative										SevenToTwentyFour				0	0	0	0	0	0	0	0	0		0	0	0	0
Male	TBSuspect	None	Yes	Yes	Negative	1	0	0	1	0	0	AFBPlusPlus					Pending					TwentyFourToFourtyEight				0	0	0	0	0	0	0	0	0		0	0	0	0
Male	TBSuspect	None	KnownPositive	KnownPositive	KnownPositive	1	0	0	1	0	0	AFBNegative					AFBNegative					TwentyFourToFourtyEight				0	0	0	0	0	0	0	0	0		0	0	0	0
Male	TBSuspect	None	KnownPositive	KnownPositive	KnownPositive	1	0	0	0	0	0	AFBNegative										TwentyFourToFourtyEight				0	0	0	0	0	0	0	0	0		0	0	0	0
Female	TBSuspect	None	KnownPositive	KnownPositive	KnownPositive	1	0	0	0	0	0	AFBNegative										TwentyFourToFourtyEight				0	0	0	0	0	0	0	0	0		0	0	0	0
Female	TBSuspect	None	KnownPositive	KnownPositive	KnownPositive	1	0	0	0	0	0	AFBNegative										SevenToTwentyFour				0	0	0	0	0	0	0	0	0		0	0	0	0			sputum was insufficient for GeneXpert
Female	TBSuspect	None	KnownPositive	KnownPositive	KnownPositive	1	0	0	0	0	0	AFBNegative										TwentyFourToFourtyEight	4.00:00:00			0	0	0	0	0	0	0	0	0		0	0	0	0
Female	TBSuspect	None	KnownPositive	KnownPositive	KnownPositive	1	0	0	1	0	0	AFBNegative					AFBNegative					TwentyFourToFourtyEight				0	0	0	0	0	0	0	0	0		0	0	0	0
Male	TBSuspect	None	Yes	Yes	Positive	1	0	0	1	0	0	AFBNegative					AFBNegative					FourtyEightToSeventyTwo				0	0	0	0	0	0	0	0	0		0	0	0	0
Male	TBSuspect	None	Yes	Yes	Positive	1	0	0	0	0	0	AFBNegative										SevenToTwentyFour				0	0	0	0	0	0	0	0	0		0	0	0	0
Male	TBSuspect	None	KnownPositive	KnownPositive	KnownPositive	1	0	0	0	0	0	AFBPlusPlus										SevenToTwentyFour	-143.00:00:00			0	0	0	0	0	0	0	0	0		0	1	0	0	5	0
Female	TBSuspect	None	KnownPositive	KnownPositive	KnownPositive	1	0	0	0	0	0	AFBNegative										SevenToTwentyFour	7.00:00:00			0	0	0	0	0	0	0	0	0		0	0	0	0
Female	TBSuspect	None	Yes	Yes	Positive	1	0	0	0	0	0	AFBNegative										MoreThanOneHundredAndTwenty	12.00:00:00			0	0	0	0	0	0	0	0	0		0	0	0	0
Male	TBSuspect	None	KnownPositive	KnownPositive	KnownPositive	1	0	0	1	0	0	AFBNegative					AFBNegative					SevenToTwentyFour				0	0	0	0	0	0	0	0	0		0	0	0	0
Female	TBSuspect	None	Yes	Yes	Positive	1	0	0	1	0	0	AFBNegative					AFBNegative					SevenToTwentyFour				0	0	0	0	0	0	0	0	0		0	0	0	0
Male	TBSuspect	None	KnownPositive	KnownPositive	KnownPositive	1	0	0	1	0	0	AFBNegative					AFBNegative					TwentyFourToFourtyEight				0	0	0	0	0	0	0	0	0		0	0	0	0
Male	TBSuspect	None	Yes	Yes	Positive	1	0	0	0	0	0	AFBNegative										TwentyFourToFourtyEight				0	0	0	0	0	0	0	0	0		0	0	0	0
Female	TBSuspect	None	No	No	Negative	1	0	0	0	0	0	AFBPlusPlusPlus										TwentyFourToFourtyEight				0	0	0	0	0	0	0	0	0		0	1	0	0
Female	TBSuspect	None	KnownPositive	KnownPositive	Negative	1	0	0	1	0	0	AFBNegative					AFBNegative					TwentyFourToFourtyEight				0	0	0	0	0	0	0	0	0		0	0	0	0
Male	TBSuspect	None	Yes	Yes	Positive	1	0	0	1	0	0	AFBNegative					AFBNegative					SevenToTwentyFour				0	0	0	0	0	0	0	0	0		0	0	0	0
Female	TBSuspect	None	No	No	Negative	1	0	0	0	0	0	AFBNegative										SevenToTwentyFour				0	0	0	0	0	0	0	0	0		0	0	0	0
Male	TBSuspect	None	KnownPositive	KnownPositive	KnownPositive	1	0	0	0	0	0	AFBNegative										SevenToTwentyFour				0	0	0	0	0	0	0	0	0		0	0	0	0
Male	TBSuspect	None	Yes	Yes	Positive	1	0	0	0	0	0	AFBNegative										TwentyFourToFourtyEight				0	0	0	0	0	0	0	0	0		0	0	0	0
Male	TBSuspect	None	Yes	Yes	Positive	1	0	0	0	0	0	AFBNegative										SevenToTwentyFour				0	0	0	0	0	0	0	0	0		0	0	0	0
Male	TBSuspect	None	No	No	Negative	1	0	0	0	0	0	AFBNegative										SevenToTwentyFour				0	0	0	0	0	0	0	0	0		0	0	0	0
Male	TBSuspect	None	Yes	Yes	Positive	0	0	0	0	0	0															0	0	0	0	0	0	0	0	0		0	0	0	0	1	1
Female	TBSuspect	None	KnownPositive	KnownPositive	KnownPositive	1	0	0	0	0	0	AFBNegative										SevenToTwentyFour				0	0	0	0	0	0	0	0	0		0	0	0	0
Male	TBSuspect	None	Yes	Yes	Positive	1	0	0	0	0	0	AFBNegative										SevenToTwentyFour	-6.00:00:00			0	0	0	0	0	0	0	0	0		0	0	0	0
Male	TBSuspect	None	No	No	Negative	1	0	0	1	0	0	AFBNegative					AFBNegative					TwentyFourToFourtyEight				0	0	0	0	0	0	0	0	0		0	0	0	0
Female	TBSuspect	None	KnownPositive	KnownPositive	KnownPositive	1	0	0	1	0	0	AFBPlusPlusPlus					AFBPlusPlusPlus					TwentyFourToFourtyEight	155.00:00:00			0	0	0	0	0	0	0	0	0		0	1	0	0
Male	TBSuspect	None	Yes	Yes	Positive	1	0	0	0	0	0	AFBNegative										TwentyFourToFourtyEight				0	0	0	0	0	0	0	0	0		0	0	0	0
Female	TBSuspect	None	KnownPositive	KnownPositive	KnownPositive	1	0	0	0	0	0	AFBNegative										SevenToTwentyFour				0	0	0	0	0	0	0	0	0		0	0	0	0
Male	TBSuspect	None	Yes	Yes	Positive	1	0	0	0	0	0	AFBNegative										SevenToTwentyFour				0	0	0	0	0	0	0	0	0		0	0	0	0
Female	TBSuspect	None	No	No	Negative	1	0	0	0	0	0	AFBNegative										SevenToTwentyFour				0	0	0	0	0	0	0	0	0		0	0	0	0
Male	TBSuspect	None	No	No	Negative	1	0	0	0	0	0	AFBNegative										TwentyFourToFourtyEight				0	0	0	0	0	0	0	0	0		0	0	0	0
Female	TBSuspect	None	Yes	Yes	Positive	1	0	0	1	0	0	AFBNegative					AFBNegative					TwentyFourToFourtyEight				0	0	0	0	0	0	0	0	0		0	0	0	0
Female	TBSuspect	None	Yes	Yes	Positive	1	0	0	1	0	0	AFBNegative					AFBNegative					MoreThanOneHundredAndTwenty				0	0	0	0	0	0	0	0	0		0	0	0	0
Male	TBSuspect	None	KnownPositive	KnownPositive	KnownPositive	1	0	0	0	0	0	AFBNegative										TwentyFourToFourtyEight	11.00:00:00			0	0	0	0	0	0	0	0	0		0	0	0	0
Male	TBSuspect	ReceivedPaperTraceSlip	No	No	Negative	1	0	0	0	0	0	AFBNegative										TwentyFourToFourtyEight				0	0	0	0	0	0	0	0	0		0	0	0	0
Male	TBSuspect	None	No	No	Negative	1	0	0	1	0	0	AFBNegative					AFBNegative					TwentyFourToFourtyEight				0	0	0	0	0	0	0	0	0		0	0	0	0
Female	TBSuspect	None	KnownPositive	KnownPositive	KnownPositive	1	0	0	1	0	0	AFBPlusPlusPlus					AFBPlusPlus					SevenToTwentyFour	7.00:00:00	6.00:00:00		0	0	0	0	0	0	0	0	0		0	1	0	0
Male	TBSuspect	None	Yes	Yes	Positive	1	0	0	0	0	0	AFBNegative										TwentyFourToFourtyEight				0	0	0	0	0	0	0	0	0		0	0	0	0
Male	TBSuspect	None	Yes	Yes	Positive	1	0	0	0	0	0	AFBNegative										TwentyFourToFourtyEight				0	0	0	0	0	0	0	0	0		0	0	0	0
Male	TBSuspect	None	KnownPositive	KnownPositive	KnownPositive	1	0	0	0	0	0	AFBNegative										SevenToTwentyFour				0	0	0	0	0	0	0	0	0		0	0	0	0
Female	TBSuspect	None	Yes	Yes	Positive	1	0	0	0	0	0	AFBNegative										SevenToTwentyFour				0	0	0	0	0	0	0	0	0		0	0	0	0
Female	TBSuspect	None	Yes	Yes	Negative	1	0	0	0	0	0	AFBScanty										SevenToTwentyFour				0	0	0	0	0	0	0	0	0		0	1	0	0
Female	TBSuspect	None	Yes	Yes	Positive	1	0	0	1	0	0	AFBPlusPlus					AFBNegative					MoreThanOneHundredAndTwenty	8.00:00:00			0	0	0	0	0	0	0	0	0		0	1	0	0
Male	TBSuspect	None	KnownPositive	KnownPositive	KnownPositive	1	0	0	0	0	0	AFBNegative										SevenToTwentyFour				0	0	0	0	0	0	0	0	0		0	0	0	0
Female	TBSuspect	None	Yes	Yes	Positive	1	0	0	0	0	0	AFBNegative										TwentyFourToFourtyEight				0	0	0	0	0	0	0	0	0		0	0	0	0
Male	TBSuspect	None	Yes	Yes	Negative	1	0	0	1	0	0	AFBNegative					AFBNegative					TwentyFourToFourtyEight	6.00:00:00			0	0	0	0	0	0	0	0	0		0	0	0	0	4	0
Female	TBSuspect	None	Yes	Yes	Negative	1	0	0	1	0	0	AFBNegative					Pending					FourtyEightToSeventyTwo				0	0	0	0	0	0	0	0	0		0	0	0	0
Male	TBSuspect	None	Yes	Yes	Positive	1	0	0	0	0	0	AFBNegative														0	0	0	0	0	0	0	0	0		0	0	0	0
Male	TBSuspect	None	Yes	Yes	Negative	1	0	0	0	0	0	AFBNegative										SeventyTwoToOneHundredAndTwenty				0	0	0	0	0	0	0	0	0		0	0	0	0
Male	TBSuspect	None	Yes	Yes	Negative	1	0	0	0	0	0	Pending														0	0	0	0	0	0	0	0	0		0	0	0	0
Female	TBSuspect	None	No	No	Negative	1	0	0	1	0	0	AFBNegative					AFBNegative					FourtyEightToSeventyTwo				0	0	0	0	0	0	0	0	0		0	0	0	0
Male	TBSuspect	None	KnownPositive	KnownPositive	KnownPositive	1	0	0	1	0	0	AFBNegative					AFBNegative					SevenToTwentyFour				0	0	0	0	0	0	0	0	0		0	0	0	0
Male	TBSuspect	None	KnownPositive	KnownPositive	KnownPositive	1	0	0	0	0	0	AFBNegative										SevenToTwentyFour				0	0	0	0	0	0	0	0	0		0	0	0	0
Male	TBSuspect	None	Yes	Yes	Positive	0	0	0	0	0	0															0	0	0	0	0	0	0	0	0		0	0	0	0	2	0
Male	TBSuspect	None	Yes	Yes	Negative	1	0	0	1	0	0	AFBPlusPlusPlus					AFBPlusPlus					TwentyFourToFourtyEight				0	0	0	0	0	0	0	0	0		0	1	0	0	6	0
Female	TBSuspect	None	Yes	Yes	Positive	1	0	0	0	0	0	AFBNegative										SevenToTwentyFour				0	0	0	0	0	0	0	0	0		0	0	0	0
Male	TBSuspect	None	KnownPositive	KnownPositive	KnownPositive	1	0	0	1	0	0	AFBNegative					AFBNegative					SevenToTwentyFour				0	0	0	0	0	0	0	0	0		0	0	0	0
Female	TBSuspect	None	Yes	Yes	Positive	1	0	0	0	0	0	AFBNegative										SevenToTwentyFour				0	0	0	0	0	0	0	0	0		0	0	0	0
Female	TBSuspect	None	Yes	Yes	Negative	1	0	0	0	0	0	AFBPlusPlus										SevenToTwentyFour	2.00:00:00			0	0	0	0	0	0	0	0	0		0	1	0	0
Female	TBSuspect	None	KnownPositive	KnownPositive	KnownPositive	1	0	0	1	0	0	AFBNegative					AFBNegative					SeventyTwoToOneHundredAndTwenty				0	0	0	0	0	0	0	0	0		0	0	0	0
Male	TBSuspect	None	KnownPositive	KnownPositive	KnownPositive	1	0	0	0	0	0	AFBNegative										TwentyFourToFourtyEight				0	0	0	0	0	0	0	0	0		0	0	0	0
Male	TBSuspect	None	No	No	Negative	1	0	0	0	0	0	Pending	MTbNotDetected									Seven				0	0	0	0	0	0	0	0	0		0	0	0	0	2	0	Sent to the lab because of insufficient sputum
Female	TBSuspect	None	KnownPositive	KnownPositive	KnownPositive	1	0	0	0	0	0	AFBNegative										SevenToTwentyFour				0	0	0	0	0	0	0	0	0		0	0	0	0
Male	TBSuspect	None	Yes	Yes	Negative	1	0	0	0	0	0	Pending														0	0	0	0	0	0	0	0	0		0	0	0	0
Male	TBSuspect	None	KnownPositive	KnownPositive	KnownPositive	1	0	0	0	0	0	AFBNegative										SevenToTwentyFour				0	0	0	0	0	0	0	0	0		0	0	0	0
Male	TBSuspect	None	KnownPositive	KnownPositive	KnownPositive	1	0	0	1	0	0	AFBNegative					AFBNegative					MoreThanOneHundredAndTwenty				0	0	0	0	0	0	0	0	0		0	0	0	0
Female	TBSuspect	None	KnownPositive	KnownPositive	KnownPositive	1	0	0	0	0	0	AFBNegative										SevenToTwentyFour	7.00:00:00			0	0	0	0	0	0	0	0	0		0	0	0	0
Male	TBSuspect	None	Yes	Yes	Positive	1	0	0	1	0	0	AFBPlusPlusPlus					AFBPlusPlus					SevenToTwentyFour	7.00:00:00	7.00:00:00		0	0	0	0	0	0	0	0	0		0	1	0	0
Female	TBSuspect	None	KnownPositive	KnownPositive	KnownPositive	1	0	0	1	0	0	AFBNegative					AFBNegative					MoreThanOneHundredAndTwenty				0	0	0	0	0	0	0	0	0		0	0	0	0
Female	TBSuspect	None	Yes	Yes	Positive	1	0	0	0	0	0	AFBNegative										SevenToTwentyFour				0	0	0	0	0	0	0	0	0		0	0	0	0
Male	TBSuspect	None	Yes	Yes	Positive	1	0	0	1	0	0	AFBPlusPlusPlus					AFBPlusPlusPlus					SevenToTwentyFour	5.00:00:00	5.00:00:00		0	0	0	0	0	0	0	0	0		0	1	0	0
Male	TBSuspect	None	No	No	Negative	1	0	0	0	0	0	AFBNegative										FourtyEightToSeventyTwo				0	0	0	0	0	0	0	0	0		0	0	0	0
Female	TBSuspect	None	Yes	Yes	Positive	1	0	0	0	0	0	AFBNegative										SevenToTwentyFour				0	0	0	0	0	0	0	0	0		0	0	0	0
Male	TBSuspect	None	Yes	Yes	Positive	1	0	0	0	0	0	AFBNegative														0	0	0	0	0	0	0	0	0		0	0	0	0
Male	TBSuspect	None	Yes	Yes	Positive	1	0	0	1	0	0	AFBNegative					AFBNegative					TwentyFourToFourtyEight	1.00:00:00			0	0	0	0	0	0	0	0	0		0	0	0	0	2	1
Male	TBSuspect	None	KnownPositive	KnownPositive	KnownPositive	1	0	0	0	0	0	AFBNegative										SevenToTwentyFour				0	0	0	0	0	0	0	0	0		0	0	0	0
Male	TBSuspect	None	KnownPositive	KnownPositive	KnownPositive	1	0	0	0	0	0	AFBPlus										SevenToTwentyFour	5.00:00:00			0	0	0	0	0	0	0	0	0		0	1	0	0	4	0
Male	TBSuspect	None	No	No	Negative	1	0	0	1	0	0	AFBNegative					AFBNegative					SeventyTwoToOneHundredAndTwenty				0	0	0	0	0	0	0	0	0		0	0	0	0
Male	TBSuspect	None	KnownPositive	KnownPositive	KnownPositive	1	0	0	0	0	0	AFBNegative										SevenToTwentyFour				0	0	0	0	0	0	0	0	0		0	0	0	0
Female	TBSuspect	None	KnownPositive	KnownPositive	KnownPositive	1	0	0	1	0	0	AFBNegative					AFBNegative					TwentyFourToFourtyEight				0	0	0	0	0	0	0	0	0		0	0	0	0
Female	TBSuspect	None	KnownPositive	KnownPositive	Negative	1	0	0	0	0	0	AFBNegative										SevenToTwentyFour				0	0	0	0	0	0	0	0	0		0	0	0	0
Female	TBSuspect	None	KnownPositive	KnownPositive	KnownPositive	1	0	0	0	0	0	AFBNegative										SevenToTwentyFour				0	0	0	0	0	0	0	0	0		0	0	0	0
Female	TBSuspect	None	KnownPositive	KnownPositive	KnownPositive	1	0	0	0	0	0	AFBNegative										TwentyFourToFourtyEight				0	0	0	0	0	0	0	0	0		0	0	0	0
Female	TBSuspect	None	Yes	Yes	Positive	1	0	0	0	0	0	AFBNegative										TwentyFourToFourtyEight				0	0	0	0	0	0	0	0	0		0	0	0	0
Male	TBSuspect	None	KnownPositive	KnownPositive	KnownPositive	1	0	0	1	0	0	AFBNegative					AFBNegative					TwentyFourToFourtyEight				0	0	0	0	0	0	0	0	0		0	0	0	0
Male	TBSuspect	None	KnownPositive	KnownPositive	KnownPositive	1	0	0	0	0	0	AFBNegative										SevenToTwentyFour				0	0	0	0	0	0	0	0	0		0	0	0	0
Male	TBSuspect	None	Yes	Yes	Negative	1	0	0	0	0	0	AFBNegative										SevenToTwentyFour	2.00:00:00			0	0	0	0	0	0	0	0	0		0	0	0	0
Female	TBSuspect	None	Yes	Yes	Positive	1	0	0	1	0	0	AFBNegative					AFBNegative					MoreThanOneHundredAndTwenty	15.00:00:00			0	0	0	0	0	0	0	0	0		0	0	0	0
Female	TBSuspect	None	KnownPositive	KnownPositive	KnownPositive	1	0	0	0	0	0	AFBNegative										TwentyFourToFourtyEight				0	0	0	0	0	0	0	0	0		0	0	0	0
Male	TBSuspect	None	KnownPositive	KnownPositive	KnownPositive	1	0	0	0	0	0	AFBNegative										TwentyFourToFourtyEight				0	0	0	0	0	0	0	0	0		0	0	0	0
Male	TBSuspect	None	KnownPositive	KnownPositive	Negative	1	0	0	1	0	0	AFBNegative					AFBNegative					SevenToTwentyFour	12:00:00			0	0	0	0	0	0	0	0	0		0	0	0	0	1	0
Female	TBSuspect	None	Yes	Yes	Positive	1	0	0	0	0	0	AFBNegative										SevenToTwentyFour				0	0	0	0	0	0	0	0	0		0	0	0	0
Female	TBSuspect	None	No	No	Negative	1	0	0	1	0	0	AFBNegative					AFBNegative					TwentyFourToFourtyEight				0	0	0	0	0	0	0	0	0		0	0	0	0
Female	TBSuspect	None	Yes	Yes	Positive	1	0	0	0	0	0	AFBNegative										SevenToTwentyFour				0	0	0	0	0	0	0	0	0		0	0	0	0
Male	TBSuspect	None	Yes	Yes	Positive	1	0	0	1	0	0	AFBPlusPlus					AFBPlus					SevenToTwentyFour	23.00:00:00	22.00:00:00		0	0	0	0	0	0	0	0	0		0	1	0	0
Male	TBSuspect	None	Yes	Yes	Positive	1	0	0	1	0	0	AFBNegative					AFBNegative					MoreThanOneHundredAndTwenty				0	0	0	0	0	0	0	0	0		0	0	0	0
Male	TBSuspect	None	No	No	Negative	1	0	0	1	0	0	AFBNegative					AFBNegative					SeventyTwoToOneHundredAndTwenty				0	0	0	0	0	0	0	0	0		0	0	0	0
Male	TBSuspect	None	No	No	Negative	1	0	0	0	0	0	AFBNegative										SevenToTwentyFour				0	0	0	0	0	0	0	0	0		0	0	0	0
Male	TBSuspect	None	KnownPositive	KnownPositive	KnownPositive	1	0	0	0	0	0	AFBNegative										SevenToTwentyFour				0	0	0	0	0	0	0	0	0		0	0	0	0
Female	TBSuspect	None	Yes	Yes	Positive	1	0	0	0	0	0	AFBNegative										SevenToTwentyFour				0	0	0	0	0	0	0	0	0		0	0	0	0
Female	TBSuspect	ReceivedPaperTraceSlip	No	No	Negative	1	0	0	0	0	0	AFBNegative										SevenToTwentyFour				0	0	0	0	0	0	0	0	0		0	0	0	0
Male	TBSuspect	None	KnownPositive	KnownPositive	KnownPositive	1	0	0	0	0	0	AFBNegative										SevenToTwentyFour				0	0	0	0	0	0	0	0	0		0	0	0	0
Male	TBSuspect	ReceivedPaperTraceSlip	Yes	Yes	Positive	1	0	0	0	0	0	AFBNegative														0	0	0	0	0	0	0	0	0		0	0	0	0
Male	TBSuspect	None	KnownPositive	KnownPositive	KnownPositive	1	0	0	0	0	0	AFBNegative										SevenToTwentyFour				0	0	0	0	0	0	0	0	0		0	0	0	0
Male	TBSuspect	None	KnownPositive	KnownPositive	KnownPositive	1	0	0	0	0	0	AFBNegative										SevenToTwentyFour				0	0	0	0	0	0	0	0	0		0	0	0	0
Male	TBSuspect	None	Yes	Yes	Negative	1	0	0	1	0	0	AFBNegative					AFBNegative					TwentyFourToFourtyEight				0	0	0	0	0	0	0	0	0		0	0	0	0
Female	TBSuspect	None	KnownPositive	KnownPositive	KnownPositive	1	0	0	0	0	0	AFBNegative										SevenToTwentyFour				0	0	0	0	0	0	0	0	0		0	0	0	0
Male	TBSuspect	None	Yes	Yes	Negative	1	0	0	1	0	0	AFBNegative					AFBNegative					TwentyFourToFourtyEight				0	0	0	0	0	0	0	0	0		0	0	0	0	2	1
Female	TBSuspect	None	KnownPositive	KnownPositive	KnownPositive	1	0	0	0	0	0	AFBNegative										Seven				0	0	0	0	0	0	0	0	0		0	0	0	0
Male	TBSuspect	None	Yes	Yes	Negative	0	0	0	0	0	0															0	0	0	0	0	0	0	0	0		0	0	0	0	2	0
Female	TBSuspect	None	No	No	Negative	1	0	0	1	0	0	AFBNegative					AFBNegative					SeventyTwoToOneHundredAndTwenty				0	0	0	0	0	0	0	0	0		0	0	0	0
Female	TBSuspect	None	Yes	Yes	Negative	1	0	0	0	0	0	Pending										SeventyTwoToOneHundredAndTwenty				0	0	0	0	0	0	0	0	0		0	0	0	0
Female	TBSuspect	None	Yes	Yes	Positive	1	0	0	0	0	0	AFBNegative										TwentyFourToFourtyEight				0	0	0	0	0	0	0	0	0		0	0	0	0
Male	TBSuspect	None	No	No	Negative	1	0	0	0	0	0	AFBPlusPlusPlus										Seven	4.00:00:00			0	0	0	0	0	0	0	0	0		0	1	0	0
Female	TBSuspect	None	KnownPositive	KnownPositive	KnownPositive	1	0	0	0	0	0	AFBNegative										MoreThanOneHundredAndTwenty				0	0	0	0	0	0	0	0	0		0	0	0	0
Male	TBSuspect	None	KnownPositive	KnownPositive	KnownPositive	1	0	0	0	0	0	AFBPlusPlusPlus										SevenToTwentyFour	31.00:00:00			0	0	0	0	0	0	0	0	0		0	1	0	0
Male	TBSuspect	None	No	No	Negative	1	0	0	1	0	0	AFBNegative					AFBPlusPlusPlus					TwentyFourToFourtyEight				0	0	0	0	0	0	0	0	0		0	0	0	0
Female	TBSuspect	ReceivedPaperTraceSlip	No	No	Negative	1	0	0	0	0	0	AFBNegative										TwentyFourToFourtyEight				0	0	0	0	0	0	0	0	0		0	0	0	0
Female	TBSuspect	None	Yes	Yes	Negative	1	0	0	1	0	0	AFBNegative					AFBNegative					TwentyFourToFourtyEight				0	0	0	0	0	0	0	0	0		0	0	0	0
Male	TBSuspect	None	KnownPositive	KnownPositive	KnownPositive	1	0	0	1	0	0	AFBNegative					AFBNegative					TwentyFourToFourtyEight				0	0	0	0	0	0	0	0	0		0	0	0	0
Male	TBSuspect	None	KnownPositive	KnownPositive	KnownPositive	1	0	0	1	0	0	AFBNegative					AFBNegative					SevenToTwentyFour				0	0	0	0	0	0	0	0	0		0	0	0	0
Female	TBSuspect	None	Yes	Yes	Positive	1	0	0	0	0	0	AFBNegative										SevenToTwentyFour				0	0	0	0	0	0	0	0	0		0	0	0	0
Male	TBSuspect	None	KnownPositive	KnownPositive	KnownPositive	1	0	0	1	0	0	AFBNegative					AFBNegative					TwentyFourToFourtyEight				0	0	0	0	0	0	0	0	0		0	0	0	0
Female	TBSuspect	None	KnownPositive	KnownPositive	KnownPositive	0	1	0	0	0	0		MTbNotDetected													0	0	0	0	0	0	0	0	0		0	0	0	0
Male	TBSuspect	None	Yes	Yes	Negative	0	1	0	0	0	0		MTbNotDetected									Seven	12:00:00			0	0	0	0	0	0	0	0	0		0	0	0	0
Male	TBSuspect	None	KnownPositive	KnownPositive	KnownPositive	0	1	0	0	0	0		Error			5011						Seven	3.00:00:00			0	0	0	0	0	0	0	0	0		0	0	0	0
Female	TBSuspect	None	KnownPositive	KnownPositive	KnownPositive	0	1	0	0	1	0		Invalid					MTbDetected	Sensitive	VeryLow		Seven	12:00:00			0	0	0	0	0	0	0	0	0		0	1	0	0
Male	TBSuspect	None	Yes	Yes	KnownPositive	0	1	0	0	0	0		MTbNotDetected									Seven	12:00:00			0	0	0	0	0	0	0	0	0		0	0	0	0
Male	TBSuspect	None	Yes	Yes	Positive	0	1	0	0	0	0		MTbNotDetected									Seven	02:00:00			0	0	0	0	0	0	0	0	0		0	0	0	0	1	1
Male	TBSuspect	None	KnownPositive	KnownPositive	KnownPositive	0	1	0	0	0	0		MTbNotDetected										12:00:00			0	0	0	0	0	0	0	0	0		0	0	0	0
Male	TBSuspect	None	Yes	Yes	KnownPositive	0	1	0	0	0	0		MTbDetected	Sensitive	Medium							Seven	12:00:00			0	0	0	0	0	0	0	0	0		0	1	0	0	2
Male	TBSuspect	None	No	No	Negative	0	1	0	0	0	0		MTbNotDetected									Seven	12:00:00			0	0	0	0	0	0	0	0	0		0	0	0	0	3	0
Male	TBSuspect	None	KnownPositive	KnownPositive	KnownPositive	0	1	0	0	0	0		MTbNotDetected									Seven				0	0	0	0	0	0	0	0	0		0	0	0	0	4	1
Female	TBSuspect	None	Yes	Yes	Positive	0	1	0	0	0	0		MTbNotDetected									Seven	7.00:00:00			0	0	0	0	0	0	0	0	0		0	0	0	0	3	2
Male	TBSuspect	None	KnownPositive	KnownPositive	KnownPositive	0	1	0	0	0	0		MTbNotDetected									Seven	12:00:00			0	0	0	0	0	0	0	0	0		0	0	0	0	5	0
Female	TBSuspect	None	No	No	Negative	0	1	0	0	0	0		MTbNotDetected									Seven	12:00:00			0	0	0	0	0	0	0	0	0		0	0	0	0	2	1
Female	TBSuspect	None	KnownPositive	KnownPositive	KnownPositive	0	1	0	0	0	0		MTbNotDetected									Seven	11:00:00			0	0	0	0	0	0	0	0	0		0	0	0	0	4	2
Male	TBSuspect	None	KnownPositive	KnownPositive	KnownPositive	0	1	0	0	0	0		MTbNotDetected									Seven	12:00:00			0	0	0	0	0	0	0	0	0		0	0	0	0	4	0
Male	TBSuspect	None	KnownPositive	KnownPositive	KnownPositive	0	1	0	0	0	0		MTbNotDetected									Seven	12:00:00			0	0	0	0	0	0	0	0	0		0	0	0	0	4	0
Female	TBSuspect	None	Yes	Yes	Negative	0	1	0	0	0	0		MTbNotDetected									Seven				0	0	0	0	0	0	0	0	0		0	0	0	0
Female	TBSuspect	None	Yes	Yes	Positive	0	1	0	0	0	0		MTbNotDetected									Seven	12:00:00			0	0	0	0	0	0	0	0	0		0	0	0	0
Male	TBSuspect	None	Yes	Yes	Negative	0	1	0	0	0	0		MTbNotDetected									Seven				0	0	0	0	0	0	0	0	0		0	0	0	0
Female	TBSuspect	None	Yes	Yes	Positive	0	1	0	0	0	0		Invalid									Seven				0	0	0	0	0	0	0	0	0		0	0	0	0
Female	TBSuspect	None	KnownPositive	KnownPositive	KnownPositive	0	1	0	0	0	0		MTbNotDetected									Seven				0	0	0	0	0	0	0	0	0		0	0	0	0	1	0
Female	TBSuspect	None	KnownPositive	KnownPositive	KnownPositive	0	1	0	0	0	0		MTbNotDetected									Seven	12:00:00			0	0	0	0	0	0	0	0	0		0	0	0	0	4	0
Male	TBSuspect	None	Yes	Yes	Positive	0	1	0	0	0	0		MTbDetected	Sensitive	VeryLow							Seven	12:00:00			0	0	0	0	0	0	0	0	0		0	1	0	0
Male	TBSuspect	None	Yes	Yes	Negative	0	1	0	0	0	0		MTbNotDetected									SevenToTwentyFour	1.08:00:00			0	0	0	0	0	0	0	0	0		0	0	0	0	1	1
Female	TBSuspect	None	KnownPositive	KnownPositive	KnownPositive	0	1	0	0	0	0		MTbNotDetected									Seven	-7.00:00:00			0	0	0	0	0	0	0	0	0		0	0	0	0	1	0
Male	TBSuspect	None	Yes	Yes	Positive	0	1	0	1	0	0		MTbDetected	Sensitive	Low		AFBNegative					Seven	12:00:00			0	0	0	0	0	0	0	0	0		0	1	0	0	12	0
Male	TBSuspect	None	Yes	Yes	Positive	0	1	0	0	0	0		MTbNotDetected										12:00:00			0	0	0	0	0	0	0	0	0		0	0	0	0
Male	TBSuspect	None	Yes	Yes	KnownPositive	0	1	0	0	0	0		MTbNotDetected									Seven	12:00:00			0	0	0	0	0	0	0	0	0		0	0	0	0	2	1
Male	TBSuspect	None	Yes	Yes	KnownPositive	0	1	0	0	0	0		MTbNotDetected									Seven	12:00:00			0	0	0	0	0	0	0	0	0		0	0	0	0
Female	TBSuspect	None	KnownPositive	KnownPositive	KnownPositive	0	1	0	0	1	0		MTbDetected	Sensitive	Low			MTbDetected	Sensitive	Medium		Seven	12:00:00			0	0	0	0	0	0	0	0	0		0	0	0	0	2	0
Male	TBSuspect	None	KnownPositive	KnownPositive	KnownPositive	0	1	0	0	0	0		MTbNotDetected										12:00:00			0	0	0	0	0	0	0	0	0		0	0	0	0
Female	TBSuspect	None	Yes	Yes	KnownPositive	0	1	0	0	0	0		MTbNotDetected									Seven				0	0	0	0	0	0	0	0	0		0	0	0	0
Male	TBSuspect	PatientVisitedAtHome	Yes	Yes	Positive	0	1	0	0	0	0		MTbNotDetected													0	0	0	0	0	0	0	0	0		0	0	0	0	1	2
Female	TBSuspect	None	Yes	Yes	Negative	0	1	0	1	0	0		MTbDetected	Sensitive	VeryLow		AFBNegative					Seven	12:00:00			0	0	0	0	0	0	0	0	0		0	1	0	0	2	1
Female	TBSuspect	None	Yes	Yes	Negative	0	1	0	0	0	0		MTbNotDetected									Seven	12:00:00			0	0	0	0	0	0	0	0	0		0	0	0	0
Female	TBSuspect	None	KnownPositive	KnownPositive	KnownPositive	0	1	0	0	0	0		MTbNotDetected									Seven	01:20:00			0	0	0	0	0	0	0	0	0		0	0	0	0	3	1
Male	TBSuspect	None	Yes	Yes	Positive	0	1	0	0	0	0		MTbNotDetected									Seven	12:30:00			0	0	0	0	0	0	0	0	0		0	0	0	0	3	2
Male	TBSuspect	None	KnownPositive	KnownPositive	KnownPositive	0	1	0	1	0	0		MTbDetected	Sensitive	VeryLow		AFBNegative					Seven	6.00:00:00			0	0	0	0	0	0	0	0	0		0	1	0	0	3	0
Male	TBSuspect	None	KnownPositive	KnownPositive	KnownPositive	0	1	0	0	0	0		MTbNotDetected										1.00:00:00			0	0	0	0	0	0	0	0	0		0	0	0	0
Female	TBSuspect	None	Yes	Yes	KnownPositive	0	1	0	0	0	0		MTbNotDetected									Seven	12:00:00			0	0	0	0	0	0	0	0	0		0	0	0	0
Male	TBSuspect	None	KnownPositive	KnownPositive	KnownPositive	0	1	0	0	0	0		MTbNotDetected									Seven	3.00:00:00			0	0	0	0	0	0	0	0	0		0	0	0	0	2	0
Female	TBSuspect	None	Yes	Yes	Positive	0	1	0	0	0	0		MTbNotDetected									Seven	12:00:00			0	0	0	0	0	0	0	0	0		0	0	0	0
Female	TBSuspect	None	KnownPositive	KnownPositive	KnownPositive	0	1	0	0	0	0		MTbNotDetected													0	0	0	0	0	0	0	0	0		0	0	0	0
Female	TBSuspect	None	Yes	Yes	Positive	0	1	0	0	0	0		MTbNotDetected									Seven	1.00:00:00			0	0	0	0	0	0	0	0	0		0	0	0	0
Female	TBSuspect	None	KnownPositive	KnownPositive	KnownPositive	0	1	0	0	0	0		MTbDetected	Sensitive	Medium							Seven	12:00:00			0	0	0	0	0	0	0	0	0		0	1	0	0
Male	TBSuspect	None	KnownPositive	KnownPositive	KnownPositive	0	1	0	0	0	0		MTbNotDetected									Seven	12:00:00			0	0	0	0	0	0	0	0	0		0	0	0	0
Male	TBSuspect	None	KnownPositive	KnownPositive	KnownPositive	0	1	0	0	0	0		MTbNotDetected										12:00:00			0	0	0	0	0	0	0	0	0		0	0	0	0
Male	TBSuspect	None	Yes	Yes	KnownPositive	0	1	0	0	0	0		MTbNotDetected									Seven	12:00:00			0	0	0	0	0	0	0	0	0		0	0	0	0
Male	TBSuspect	None	Yes	Yes	Positive	0	1	0	0	0	0		MTbNotDetected									Seven	12:00:00			0	0	0	0	0	0	0	0	0		0	0	0	0
Male	TBSuspect	None	No	No	Negative	0	1	0	0	0	0		Invalid									Seven	12:00:00			0	0	0	0	0	0	0	0	0		0	0	0	0	1	0
Male	TBSuspect	None	KnownPositive	KnownPositive	Negative	0	1	0	1	0	0		MTbDetected	Sensitive	VeryLow		AFBNegative					Seven	12:00:00			0	0	0	0	0	0	0	0	0		0	1	0	0	14	0	Sputum two never collected because she had AFB results for May 20/05/12, and it was smear negative.
Male	TBSuspect	None	No	No	Negative	0	1	0	0	0	0		MTbNotDetected									Seven				0	0	0	0	0	0	0	0	0		0	0	0	0
Male	TBSuspect	None	KnownPositive	KnownPositive	KnownPositive	0	1	0	0	0	0		MTbNotDetected													0	0	0	0	0	0	0	0	0		0	0	0	0
Female	TBSuspect	ReceivedPaperTraceSlip	Yes	Yes	Negative	0	1	0	0	0	0		MTbNotDetected									Seven	12:00:00			0	0	0	0	0	0	0	0	0		0	0	0	0
Male	TBSuspect	None	Yes	Yes	Negative	0	1	0	0	0	0		MTbNotDetected									Seven	12:00:00			0	0	0	0	0	0	0	0	0		0	0	0	0	4	0
Male	TBSuspect	None	Yes	Yes	Positive	0	1	0	0	0	0		MTbNotDetected									Seven				0	0	0	0	0	0	0	0	0		0	0	0	0
Female	TBSuspect	None	Yes	Yes	Negative	0	1	0	0	0	0		MTbNotDetected				Pending					Seven	1.00:00:00			0	0	0	0	0	0	0	0	0		0	0	0	0	4	0
Female	TBSuspect	None	KnownPositive	KnownPositive	KnownPositive	0	1	0	0	0	0		MTbNotDetected									Seven	12:00:00			0	0	0	0	0	0	0	0	0		0	0	0	0	1	0
Male	TBSuspect	None	KnownPositive	KnownPositive	KnownPositive	0	1	0	0	0	0		MTbNotDetected									Seven	3.00:00:00			0	0	0	0	0	0	0	0	0		0	0	0	0	1	0
Male	TBSuspect	None	KnownPositive	KnownPositive	KnownPositive	0	1	0	0	0	0		MTbNotDetected									Seven	02:35:00			0	0	0	0	0	0	0	0	0		0	0	0	0	2	1
Male	TBSuspect	None	KnownPositive	KnownPositive	KnownPositive	0	1	0	0	0	0		MTbNotDetected									Seven	12:00:00			0	0	0	0	0	0	0	0	0		0	0	0	0	3	0
Male	TBSuspect	None	KnownPositive	KnownPositive	KnownPositive	0	1	0	0	0	0		MTbNotDetected									Seven	12:00:00			0	0	0	0	0	0	0	0	0		0	0	0	0	1	0
Male	TBSuspect	None	Yes	Yes	Positive	0	1	0	0	0	0		MTbNotDetected									Seven	12:00:00			0	0	0	0	0	0	0	0	0		0	0	0	0	2	0
Male	TBSuspect	None	Yes	Yes	Positive	0	1	0	0	0	0		MTbNotDetected									Seven	01:05:00			0	0	0	0	0	0	0	0	0		0	0	0	0	4	2
Female	TBSuspect	None	KnownPositive	KnownPositive	KnownPositive	0	1	0	0	0	0		MTbNotDetected									Seven	12:00:00			0	0	0	0	0	0	0	0	0		0	0	0	0	2	1
Male	TBSuspect	None	KnownPositive	KnownPositive	KnownPositive	0	1	0	0	0	0		MTbNotDetected									Seven	6.00:00:00			0	0	0	0	0	0	0	0	0		0	0	0	0
Female	TBSuspect	None	Yes	Yes	Negative	0	1	0	0	0	0		MTbNotDetected									Seven	12:00:00			0	0	0	0	0	0	0	0	0		0	0	0	0
Male	TBSuspect	None	Yes	Yes	Positive	0	1	0	0	0	0		MTbNotDetected									Seven	12:00:00			0	0	0	0	0	0	0	0	0		0	0	0	0
Male	TBSuspect	None	Yes	Yes	Positive	0	1	0	0	0	0		Error			5011						Seven				0	0	0	0	0	0	0	0	0		0	0	0	0
Male	TBSuspect	None	KnownPositive	KnownPositive	KnownPositive	0	1	0	0	0	0		MTbNotDetected									Seven	12:00:00			0	0	0	0	0	0	0	0	0		0	0	0	0
Female	TBSuspect	None	KnownPositive	KnownPositive	KnownPositive	0	1	0	0	0	0		MTbNotDetected									Seven	12:30:00			0	0	0	0	0	0	0	0	0		0	0	0	0	2	1
Male	TBSuspect	None	Yes	Yes	Negative	0	1	0	0	0	0		MTbNotDetected									Seven	-7.00:00:00			0	0	0	0	0	0	0	0	0		0	0	0	0
Male	TBSuspect	None	KnownPositive	KnownPositive	KnownPositive	0	1	0	0	0	0		MTbDetected	Resistant	Medium							Seven	1.13:10:00			0	0	0	0	0	0	0	0	0		0	0	0	0	4	1	reffered to CHARLOTTE MAXEKE HOSP
Female	TBSuspect	None	KnownPositive	KnownPositive	KnownPositive	0	1	0	0	0	0		Error			2008						Seven	09:45:00			0	0	0	0	0	0	0	0	0		0	0	0	0	1	1
Male	TBSuspect	None	No	No	Negative	0	1	0	0	0	0		MTbDetected	Sensitive	Medium							Seven	12:00:00			0	0	0	0	0	0	0	0	0		0	1	0	0
Female	TBSuspect	None	Yes	Yes	KnownPositive	0	1	0	0	0	0		MTbNotDetected									Seven	12:00:00			0	0	0	0	0	0	0	0	0		0	0	0	0
Male	TBSuspect	None	KnownPositive	KnownPositive	KnownPositive	0	1	0	0	0	0		MTbNotDetected									Seven	12:00:00			0	0	0	0	0	0	0	0	0		0	0	0	0	2	0
Male	TBSuspect	None	KnownPositive	KnownPositive	KnownPositive	0	1	0	0	0	0		MTbNotDetected									Seven	1.00:00:00			0	0	0	0	0	0	0	0	0		0	0	0	0	1	0
Male	TBSuspect	None	KnownPositive	KnownPositive	KnownPositive	0	1	0	0	0	0		MTbNotDetected										12:00:00			0	0	0	0	0	0	0	0	0		0	0	0	0
Female	TBSuspect	None	KnownPositive	KnownPositive	KnownPositive	0	1	0	1	0	0		MTbDetected	Sensitive	Medium		AFBPlusPlus					Seven	12:00:00			0	0	0	0	0	0	0	0	0		0	1	0	0	2	0
Male	TBSuspect	ReceivedPaperTraceSlip	Yes	Yes	Negative	0	1	0	0	0	0		MTbNotDetected									Seven				0	0	0	0	0	0	0	0	0		0	0	0	0
Male	TBSuspect	None	Yes	Yes	Positive	0	1	0	0	0	0		MTbNotDetected									Seven	1.00:00:00			0	0	0	0	0	0	0	0	0		0	0	0	0
Male	TBSuspect	None	KnownPositive	KnownPositive	KnownPositive	0	1	0	0	0	0		Pending									Seven	12:00:00			0	0	0	0	0	0	0	0	0		0	0	0	0	2	1
Male	TBSuspect	None	KnownPositive	KnownPositive	KnownPositive	0	1	0	1	0	0		MTbNotDetected				AFBNegative					Seven	12:00:00			0	0	0	0	0	0	0	0	0		0	0	0	0	4	0	DRUG RESISTANCE SURVEY,s second sputum was collected.
Female	TBSuspect	None	Yes	Yes	Positive	0	1	0	0	0	0		MTbDetected	Resistant	Low							Seven	12:00:00			0	0	0	0	0	0	0	0	0		0	0	0	0	1	1
Female	TBSuspect	None	Yes	Yes	Positive	0	1	0	0	0	0		MTbNotDetected									Seven	12:00:00			0	0	0	0	0	0	0	0	0		0	0	0	0	3	1
Female	TBSuspect	None	KnownPositive	KnownPositive	KnownPositive	0	1	0	0	0	0		MTbNotDetected									Seven				0	0	0	0	0	0	0	0	0		0	0	0	0	4	0
Male	TBSuspect	None	Yes	Yes	Negative	0	1	0	1	0	0		MTbDetected	Indeterminate	Low		AFBPlus					Seven	12:00:00	2.00:00:00		0	0	0	0	0	0	0	0	0		0	1	0	0	2	0
Male	TBSuspect	None	KnownPositive	KnownPositive	KnownPositive	0	1	0	0	1	0		Error			5011		MTbNotDetected						5.00:00:00		0	0	0	0	0	0	0	0	0		0	0	0	0
Female	TBSuspect	None	KnownPositive	KnownPositive	KnownPositive	0	1	0	0	0	0		MTbNotDetected									Seven				0	0	0	0	0	0	0	0	0		0	0	0	0	1	0
Male	TBSuspect	None	Yes	Yes	Negative	0	1	0	0	0	0		MTbNotDetected									Seven	12:00:00			0	0	0	0	0	0	0	0	0		0	0	0	0	2	0
Male	TBSuspect	None	Yes	Yes	Positive	0	1	0	0	0	0		MTbNotDetected									Seven	02:15:00			0	0	0	0	0	0	0	0	0		0	0	0	0	2	1
Male	TBSuspect	ReceivedPaperTraceSlip	No	No	Negative	0	1	0	0	0	0		MTbNotDetected									Seven	12:00:00			0	0	0	0	0	0	0	0	0		0	0	0	0
Female	TBSuspect	None	KnownPositive	KnownPositive	KnownPositive	0	1	0	1	0	0		MTbDetected	Sensitive	Low		AFBNegative					Seven	12:00:00			0	0	0	0	0	0	0	0	0		0	1	0	0	5	0
Female	TBSuspect	None	Yes	Yes	Positive	0	1	0	0	0	0		MTbNotDetected										12:00:00			0	0	0	0	0	0	0	0	0		0	0	0	0
Female	TBSuspect	None	Yes	Yes	KnownPositive	0	1	0	0	0	0		MTbNotDetected									Seven	12:00:00			0	0	0	0	0	0	0	0	0		0	0	0	0
Female	TBSuspect	None	KnownPositive	KnownPositive	KnownPositive	0	1	0	0	0	0		MTbNotDetected									Seven	03:00:00			0	0	0	0	0	0	0	0	0		0	0	0	0	3	2
Male	TBSuspect	None	Yes	Yes	Negative	0	1	0	0	0	0		MTbNotDetected									Seven				0	0	0	0	0	0	0	0	0		0	0	0	0	1
Male	TBSuspect	None	KnownPositive	KnownPositive	KnownPositive	0	1	0	0	0	0		MTbNotDetected									Seven	01:00:00			0	0	0	0	0	0	0	0	0		0	0	0	0	3	2
Female	TBSuspect	None	Yes	Yes	Positive	0	1	0	0	0	0		MTbDetected	Sensitive	Low							Seven	12:00:00			0	0	0	0	0	0	0	0	0		0	1	0	0	2	1
Female	TBSuspect	None	No	No	Negative	0	1	0	0	0	0		MTbNotDetected									Seven	12:00:00			0	0	0	0	0	0	0	0	0		0	0	0	0	3	0
Male	TBSuspect	None	Yes	Yes	Positive	0	1	0	0	0	0		MTbDetected	Resistant	Low								2.00:00:00			0	0	0	0	0	0	0	0	0		0	0	0	0
Female	TBSuspect	None	Yes	Yes	Positive	0	1	0	0	0	0		MTbNotDetected										1.00:00:00			0	0	0	0	0	0	0	0	0		0	0	0	0
Male	TBSuspect	None	Yes	Yes	Negative	0	1	0	0	0	0		MTbDetected	Sensitive	Medium								10:46:00			0	0	0	0	0	0	0	0	0		0	0	0	0	3	1	Pt given medication and reffered to his nearest clinic Jeppe.
Male	TBSuspect	None	KnownPositive	KnownPositive	KnownPositive	0	1	0	0	0	0		MTbNotDetected	Sensitive								Seven	11:18:00			0	0	0	0	0	0	0	0	0		0	0	0	0	3	2
Female	TBSuspect	None	KnownPositive	KnownPositive	KnownPositive	0	1	0	0	0	0		MTbNotDetected									Seven				0	0	0	0	0	0	0	0	0		0	0	0	0
Male	TBSuspect	None	Yes	Yes	Negative	0	1	0	0	0	0		MTbNotDetected									Seven	12:00:00			0	0	0	0	0	0	0	0	0		0	0	0	0
Female	TBSuspect	None	Yes	Yes	KnownPositive	0	1	0	0	0	0		MTbNotDetected									Seven	12:00:00			0	0	0	0	0	0	0	0	0		0	0	0	0
Male	TBSuspect	None	KnownPositive	KnownPositive	KnownPositive	0	1	0	0	0	0		MTbNotDetected									Seven	12:00:00			0	0	0	0	0	0	0	0	0		0	0	1	0	3	0
Female	TBSuspect	None	Yes	Yes	Positive	0	1	0	0	0	0		MTbNotDetected									Seven	-7.00:00:00			0	0	0	0	0	0	0	0	0		0	0	0	0
Female	TBSuspect	None	No	No	Negative	0	1	0	0	0	0		MTbNotDetected									Seven	1.00:00:00			0	0	0	0	0	0	0	0	0		0	0	0	0
Male	TBSuspect	None	Yes	Yes	Positive	0	1	0	0	0	0		MTbNotDetected									SevenToTwentyFour				0	0	0	0	0	0	0	0	0		0	0	0	0
Male	TBSuspect	ReceivedPaperTraceSlip	KnownPositive	KnownPositive	KnownPositive	0	1	0	0	0	0		Error			5011						Seven				0	0	0	0	0	0	0	0	0		0	0	0	0
Male	TBSuspect	PatientVisitedAtHome	KnownPositive	KnownPositive	KnownPositive	0	1	0	0	0	0		MTbDetected	Sensitive	Medium							Seven				0	0	0	0	0	0	0	0	0		0	0	0	0
Female	TBSuspect	None	Yes	Yes	Positive	0	1	0	0	0	0		MTbNotDetected									Seven	1.00:00:00			0	0	0	0	0	0	0	0	0		0	0	0	0
Female	TBSuspect	None	No	No	Negative	0	1	0	0	0	0		Pending									Seven	12:00:00			0	0	0	0	0	0	0	0	0		0	0	0	0	4	1
Female	TBSuspect	None	Yes	Yes	Positive	0	1	0	0	0	0		MTbNotDetected									Seven				0	0	0	0	0	0	0	0	0		0	0	0	0
Male	TBSuspect	None	Yes	Yes	KnownPositive	0	1	0	0	0	0		MTbNotDetected									Seven	12:00:00			0	0	0	0	0	0	0	0	0		0	0	0	0
Female	TBSuspect	None	KnownPositive	KnownPositive	KnownPositive	0	1	0	0	0	0		MTbNotDetected									Seven	1.00:00:00			0	0	0	0	0	0	0	0	0		0	0	0	0	4	2
Male	TBSuspect	None	Yes	Yes	Positive	0	1	0	0	0	0		MTbNotDetected									Seven	-2.00:00:00			0	0	0	0	0	0	0	0	0		0	0	0	0	1	0
Male	TBSuspect	None	KnownPositive	KnownPositive	KnownPositive	0	1	0	0	0	0		MTbNotDetected									Seven	12:00:00			0	0	0	0	0	0	0	0	0		0	0	0	0	8	1
Female	TBSuspect	None	Yes	Yes	Positive	0	1	0	0	0	0		MTbNotDetected									Seven	3.00:00:00			0	0	0	0	0	0	0	0	0		0	0	0	0	4	1
Female	TBSuspect	None	Yes	Yes	Positive	0	1	0	0	0	0		Error			5007						Seven	12:00:00			0	0	0	0	0	0	0	0	0		0	0	1	0	2	1
Male	TBSuspect	None	KnownPositive	KnownPositive	KnownPositive	0	1	0	0	0	0		MTbNotDetected									Seven	10:09:59			0	0	0	0	0	0	0	0	0		0	0	0	0	1	1
Male	TBSuspect	None	No	No	Negative	0	1	0	0	0	0		MTbNotDetected									Seven	12:00:00			0	0	0	0	0	0	0	0	0		0	0	0	0
Male	TBSuspect	None	Yes	Yes	Positive	0	1	0	0	0	0		MTbNotDetected									Seven	12:00:00			0	0	0	0	0	0	0	0	0		0	0	0	0
Female	TBSuspect	None	KnownPositive	KnownPositive	KnownPositive	0	1	0	0	0	0		MTbNotDetected									Seven	12:00:00			0	0	0	0	0	0	0	0	0		0	0	0	0	2	0
Male	TBSuspect	None	Yes	Yes	Negative	0	1	0	0	0	0		MTbNotDetected									Seven	03:40:00			0	0	0	0	0	0	0	0	0		0	0	0	0
Female	TBSuspect	None	No	No	Negative	0	1	0	0	0	0		MTbNotDetected										12:00:00			0	0	0	0	0	0	0	0	0		0	0	0	0
Male	TBSuspect	None	Yes	Yes	Positive	0	1	0	0	1	0		Error			5011		MTbNotDetected					6.00:00:00			0	0	0	0	0	0	0	0	0		0	0	0	0
Male	TBSuspect	None	KnownPositive	KnownPositive	KnownPositive	0	1	0	0	0	0		MTbNotDetected										12:00:00			0	0	0	0	0	0	0	0	0		0	0	0	0
Female	TBSuspect	None	KnownPositive	KnownPositive	KnownPositive	0	1	0	0	0	0		MTbNotDetected									Seven	12:00:00			0	0	0	0	0	0	0	0	0		0	0	0	0	1	1
Female	TBSuspect	None	KnownPositive	KnownPositive	KnownPositive	0	1	0	0	0	0		MTbNotDetected									Seven	1.00:00:00			0	0	0	0	0	0	0	0	0		0	0	0	0	1	0
Male	TBSuspect	None	KnownPositive	KnownPositive	KnownPositive	0	1	0	0	0	0		MTbNotDetected													0	0	0	0	0	0	0	0	0		0	0	0	0
Female	TBSuspect	None	Yes	Yes	Positive	0	1	0	0	0	0		MTbNotDetected									Seven	12:00:00			0	0	0	0	0	0	0	0	0		0	0	0	0	1	1
Male	TBSuspect	None	No	No	Negative	0	1	0	0	0	0		MTbNotDetected										12:00:00			0	0	0	0	0	0	0	0	0		0	0	0	0
Female	TBSuspect	None	KnownPositive	KnownPositive	KnownPositive	0	1	0	0	0	1		MTbDetected	Sensitive	VeryLow		Pending					Seven	12:00:00		TBIsolated	0	0	0	0	0	0	0	0	0	FourToSixWeeks	0	1	0	0	9	3	Unable to take second sputum because at the clinc they findout that patient tested for TB in Aug 2011 and her results cameout neg but later her culture came Pos and they were struggling to get hold of the patient in the address given.
Male	TBSuspect	None	KnownPositive	KnownPositive	KnownPositive	0	1	0	0	0	0		Pending									Seven	12:00:00			0	0	0	0	0	0	0	0	0		0	0	0	0	4	0
Male	TBSuspect	None	Yes	Yes	Positive	0	1	0	0	0	0		MTbDetected	Sensitive	Low											0	0	0	0	0	0	0	0	0		0	0	0	0
Female	TBSuspect	None	Yes	Yes	Positive	0	1	0	0	0	0		MTbNotDetected									Seven	1.08:00:00			0	0	0	0	0	0	0	0	0		0	0	0	0
Male	TBSuspect	None	Yes	Yes	Positive	0	1	0	0	0	0		MTbNotDetected									Seven				0	0	0	0	0	0	0	0	0		0	0	0	0	2	1
Female	TBSuspect	None	Yes	Yes	Positive	0	1	0	0	0	0		MTbNotDetected									Seven	12:00:00			0	0	0	0	0	0	0	0	0		0	0	0	0	2	0
Male	TBSuspect	None	Yes	Yes	Negative	0	1	0	0	0	0		MTbNotDetected									Seven	12:00:00			0	0	0	0	0	0	0	0	0		0	0	0	0	8	1
Male	TBSuspect	None	Yes	Yes	Positive	0	1	0	0	0	0		MTbNotDetected									Seven				0	0	0	0	0	0	0	0	0		0	0	0	0
Male	TBSuspect	None	Yes	Yes	Negative	0	1	0	0	0	0		MTbNotDetected									Seven	12:00:00			0	0	0	0	0	0	0	0	0		0	0	0	0
Female	TBSuspect	None	KnownPositive	KnownPositive	KnownPositive	0	1	0	0	0	0		MTbNotDetected									Seven	12:00:00			0	0	0	0	0	0	0	0	0		0	0	0	0	2	0
Female	TBSuspect	None	Yes	Yes	Positive	0	1	0	0	0	0		MTbNotDetected									Seven	12:00:00			0	0	0	0	0	0	0	0	0		0	0	0	0	2	1
Female	TBSuspect	None	KnownPositive	KnownPositive	KnownPositive	0	1	0	0	1	0		Error			5011		MTbNotDetected				Seven	12:00:00	12:00:00		0	0	0	0	0	0	0	0	0		0	0	0	0	4	0
Female	TBSuspect	None	Yes	Yes	Positive	0	1	0	0	0	0		MTbNotDetected									Seven	03:00:00			0	0	0	0	0	0	0	0	0		0	0	0	0	2	2
Female	TBSuspect	None	KnownPositive	KnownPositive	KnownPositive	0	1	0	0	0	0		Pending									Seven				0	0	0	0	0	0	0	0	0		0	0	0	0	1	0
Female	TBSuspect	None	Yes	Yes	Positive	0	1	0	1	0	0		MTbDetected	Sensitive	Low		AFBNegative					Seven	1.07:30:00	2.08:00:00		0	0	0	0	0	0	0	0	0		0	1	0	0	2	1
Male	TBSuspect	None	No	No	Negative	0	1	0	0	0	0		MTbNotDetected									Seven				0	0	0	0	0	0	0	0	0		0	0	0	0
Female	TBSuspect	None	Yes	Yes	Positive	0	1	0	0	0	0		MTbNotDetected									Seven	12:00:00			0	0	0	0	0	0	0	0	0		0	0	0	0
Female	TBSuspect	None	Yes	Yes	Negative	0	1	0	0	0	0		MTbNotDetected									Seven				0	0	0	0	0	0	0	0	0		0	0	0	0
Male	TBSuspect	None	Yes	Yes	Negative	0	1	0	0	0	0		MTbNotDetected									Seven	12:00:00			0	0	0	0	0	0	0	0	0		0	0	0	0	2	0
Male	TBSuspect	None	KnownPositive	KnownPositive	KnownPositive	0	1	0	1	0	0		MTbDetected	Sensitive	Medium		AFBPlusPlus					Seven	12:00:00	10.00:00:00		0	0	0	0	0	0	0	0	0		0	1	0	0	9	0
Female	TBSuspect	None	No	No	Negative	0	1	0	0	0	0		MTbNotDetected									Seven	12:00:00			0	0	0	0	0	0	0	0	0		0	0	0	0
Male	TBSuspect	None	Yes	Yes	Negative	0	1	0	0	0	0		Error			5007						Seven	12:00:00			0	0	0	0	0	0	0	0	0		0	0	0	0	2	0
Female	TBSuspect	None	Yes	Yes	Positive	0	1	0	0	0	0		MTbNotDetected									Seven	7.12:30:00			0	0	0	0	0	0	0	0	0		0	0	0	0	1	1
Male	TBSuspect	None	KnownPositive	KnownPositive	KnownPositive	0	1	0	0	0	0		MTbNotDetected									Seven	12:00:00			0	0	0	0	0	0	0	0	0		0	0	0	0	2	1
Female	TBSuspect	None	KnownPositive	KnownPositive	KnownPositive	0	1	0	0	1	0		Error			5007		Error			5007		12:00:00			0	0	0	0	0	0	0	0	0		0	0	0	0	2	0	Smear taken for AFB.
Female	TBSuspect	None	KnownPositive	KnownPositive	KnownPositive	0	1	0	0	0	0		MTbNotDetected									Seven	12:00:00			0	0	0	0	0	0	0	0	0		0	0	0	0	2	0
Female	TBSuspect	None	Yes	Yes	Positive	0	1	0	0	0	0		MTbNotDetected									Seven	03:00:00			0	0	0	0	0	0	0	0	0		0	0	0	0	2	2
Female	TBSuspect	None	KnownPositive	KnownPositive	KnownPositive	0	1	0	1	0	0		MTbDetected	Sensitive	Medium		AFBPlus					Seven	12:00:00			0	0	0	0	0	0	0	0	0		0	1	0	0	6	1	She completed her treatment in April this year.Patient referred to Hope of Life for accomodation because she didnt have a plce to stay.
Female	TBSuspect	None	No	No	Negative	0	1	0	0	0	0		MTbNotDetected									Seven				0	0	0	0	0	0	0	0	0		0	0	0	0
Female	TBSuspect	None	Yes	Yes	Positive	0	1	0	0	0	0		MTbNotDetected									Seven				0	0	0	0	0	0	0	0	0		0	0	0	0	1	1
Male	TBSuspect	None	KnownPositive	KnownPositive	KnownPositive	0	1	0	0	0	0		MTbNotDetected									Seven	12:00:00			0	0	0	0	0	0	0	0	0		0	0	0	0	1	0
Male	TBSuspect	None	Yes	Yes	KnownPositive	0	1	0	0	0	0		MTbNotDetected									Seven	12:00:00			0	0	0	0	0	0	0	0	0		0	0	0	0
Female	TBSuspect	None	KnownPositive	KnownPositive	KnownPositive	0	1	0	0	0	0		MTbNotDetected									Seven				0	0	0	0	0	0	0	0	0		0	0	0	0
Female	TBSuspect	None	Yes	Yes	Negative	0	1	0	0	0	0		Pending									Seven				0	0	0	0	0	0	0	0	0		0	0	0	0
Female	TBSuspect	None	KnownPositive	KnownPositive	KnownPositive	0	1	0	0	0	0		MTbNotDetected									Seven	12:00:00			0	0	0	0	0	0	0	0	0		0	0	0	0	2	0
Male	TBSuspect	None	Yes	Yes	Positive	0	1	0	0	0	0		MTbNotDetected									Seven				0	0	0	0	0	0	0	0	0		0	0	0	0	1	1
Female	TBSuspect	None	Yes	Yes	Positive	0	1	0	0	0	0		MTbNotDetected									Seven	12:00:00			0	0	0	0	0	0	0	0	0		0	0	0	0	2	0
Male	TBSuspect	None	KnownPositive	KnownPositive	KnownPositive	0	1	0	0	0	0		MTbNotDetected									Seven	12:00:00			0	0	0	0	0	0	0	0	0		0	0	0	0
Female	TBSuspect	None	KnownPositive	KnownPositive	KnownPositive	0	1	0	0	0	0		MTbNotDetected									Seven	12:00:00			0	0	0	0	0	0	0	0	0		0	0	0	0	4	0
Male	TBSuspect	None	Yes	Yes	Negative	0	1	0	0	0	0		MTbNotDetected									Seven	12:00:00			0	0	0	0	0	0	0	0	0		0	0	0	0
Male	TBSuspect	None	Yes	Yes	Positive	0	1	0	0	0	0		MTbNotDetected									Seven	12:00:00			0	0	0	0	0	0	0	0	0		0	0	0	0
Female	TBSuspect	ReceivedPaperTraceSlip	Yes	Yes	Positive	0	1	0	0	0	0		MTbNotDetected									Seven	1.00:00:00			0	0	0	0	0	0	0	0	0		0	0	0	0
Male	TBSuspect	None	Yes	Yes	Positive	0	1	0	0	0	0		MTbDetected	Indeterminate	VeryLow							Seven	12:00:00			0	0	0	0	0	0	0	0	0		0	1	0	0	2	1	pt started rx
Male	TBSuspect	None	No	No	Negative	0	1	0	0	0	0		MTbNotDetected									Seven	1.00:00:00			0	0	0	0	0	0	0	0	0		0	0	0	0	3	1
Male	TBSuspect	None	Yes	Yes	Negative	0	1	0	0	0	0		MTbNotDetected									Seven	1.00:00:00			0	0	0	0	0	0	0	0	0		0	0	0	0
Female	TBSuspect	None	Yes	Yes	Positive	0	1	0	0	0	0		MTbNotDetected									Seven	1.00:00:00			0	0	0	0	0	0	0	0	0		0	0	0	0
Male	TBSuspect	None	KnownPositive	KnownPositive	KnownPositive	0	1	0	0	0	0		MTbNotDetected									Seven	03:00:00			0	0	0	0	0	0	0	0	0		0	0	0	0	3	1
Female	TBSuspect	None	Yes	Yes	Positive	0	1	0	0	0	0		MTbNotDetected										12:00:00			0	0	0	0	0	0	0	0	0		0	0	0	0
Female	TBSuspect	None	KnownPositive	KnownPositive	KnownPositive	0	1	0	0	0	0		MTbNotDetected									Seven	02:10:00			0	0	0	0	0	0	0	0	0		0	0	0	0	1	1
Male	TBSuspect	None	KnownPositive	KnownPositive	KnownPositive	0	1	0	0	0	0		MTbNotDetected									Seven	02:00:00			0	0	0	0	0	0	0	0	0		0	0	0	0	4	2
Female	TBSuspect	None	KnownPositive	KnownPositive	KnownPositive	0	1	0	0	0	0		MTbNotDetected										12:00:00			0	0	0	0	0	0	0	0	0		0	0	0	0
Female	TBSuspect	None	KnownPositive	KnownPositive	KnownPositive	0	1	0	0	0	0		MTbNotDetected									Seven	12:00:00			0	0	0	0	0	0	0	0	0		0	0	0	0	2	1
Male	TBSuspect	None	No	No	Negative	0	1	0	0	0	0		MTbNotDetected									Seven				0	0	0	0	0	0	0	0	0		0	0	0	0	12	0
Female	TBSuspect	None	Yes	Yes	Negative	0	1	0	0	0	0		MTbNotDetected									Seven	3.00:00:00			0	0	0	0	0	0	0	0	0		0	0	0	0	1	0	MAYFAIR CLINIC RESULT.
Female	TBSuspect	None	Yes	Yes	Positive	0	1	0	0	0	0		MTbNotDetected									Seven	1.07:30:00			0	0	0	0	0	0	0	0	0		0	0	0	0	2	2
Male	TBSuspect	None	Yes	Yes	KnownPositive	0	1	0	0	0	0		MTbNotDetected									Seven	1.00:00:00			0	0	0	0	0	0	0	0	0		0	0	0	0	4	1
Male	TBSuspect	ReceivedPaperTraceSlip	No	No	Negative	0	1	0	0	0	0		MTbDetected	Sensitive	High								12:00:00			0	0	0	0	0	0	0	0	0		0	0	0	0
Male	TBSuspect	None	KnownPositive	KnownPositive	KnownPositive	0	1	0	0	0	0		MTbNotDetected										12:00:00			0	0	0	0	0	0	0	0	0		0	0	0	0
Female	TBSuspect	None	Yes	Yes	Negative	0	1	0	0	0	0		MTbNotDetected									Seven	12:00:00			0	0	0	0	0	0	0	0	0		0	0	0	0	2	1
Female	TBSuspect	None	KnownPositive	KnownPositive	KnownPositive	0	1	0	1	0	0		MTbDetected	Sensitive	Low		AFBPlusPlusPlus					Seven	12:00:00	4.00:00:00		0	0	0	0	0	0	0	0	0		0	1	0	0	4	0	Reffered to Lenasia.
Female	TBSuspect	None	KnownPositive	KnownPositive	KnownPositive	0	1	0	0	0	0		MTbNotDetected									Seven	12:00:00			0	0	0	0	0	0	0	0	0		0	0	0	0	2	0
Male	TBSuspect	None	Yes	Yes	Positive	0	1	0	0	1	0		Error			2008		MTbNotDetected								0	0	0	0	0	0	0	0	0		0	0	0	0
Female	TBSuspect	None	No	No	Negative	0	1	0	0	0	0		MTbNotDetected									Seven	12:00:00			0	0	0	0	0	0	0	0	0		0	0	0	0	3
Male	TBSuspect	None	KnownPositive	KnownPositive	KnownPositive	0	1	0	0	0	0		MTbDetected	Sensitive	VeryLow							Seven				0	0	0	0	0	0	0	0	0		0	0	0	1	4	1	DOTS supporters were sent to look for the pt at the above address and they came back with a report that the pt does not live at the above mentioned address
Female	TBSuspect	None	Yes	Yes	Positive	0	1	0	0	0	0		MTbNotDetected									Seven	1.08:00:00			0	0	0	0	0	0	0	0	0		0	0	0	0	2	1
Female	TBSuspect	None	KnownPositive	KnownPositive	KnownPositive	0	1	0	0	0	0		MTbNotDetected									Seven	12:00:00			0	0	0	0	0	0	0	0	0		0	0	0	0
Female	TBSuspect	None	Yes	Yes	Positive	0	1	0	0	0	0		MTbNotDetected									Seven				0	0	0	0	0	0	0	0	0		0	0	0	0	2	1
Male	TBSuspect	None	KnownPositive	KnownPositive	KnownPositive	0	1	0	0	0	0		MTbNotDetected									Seven	01:00:00			0	0	0	0	0	0	0	0	0		0	0	0	0
Female	TBSuspect	None	Yes	Yes	Positive	0	1	0	0	0	0		MTbNotDetected									Seven	12:00:00			0	0	0	0	0	0	0	0	0		0	0	0	0
Male	TBSuspect	None	No	No	Negative	0	1	0	0	0	0		MTbNotDetected									Seven	12:00:00			0	0	0	0	0	0	0	0	0		0	0	0	0
Male	TBSuspect	None	KnownPositive	KnownPositive	KnownPositive	0	1	0	0	0	0		MTbNotDetected									Seven	12:00:00			0	0	0	0	0	0	0	0	0		0	0	0	0	2	0
Male	TBSuspect	None	Yes	Yes	Negative	0	1	0	0	0	0		MTbNotDetected									Seven	12:00:00			0	0	0	0	0	0	0	0	0		0	0	0	0	4	1
Female	TBSuspect	None	KnownPositive	KnownPositive	KnownPositive	0	1	0	0	0	0		Pending									Seven				0	0	0	0	0	0	0	0	0		0	0	0	0
Male	TBSuspect	None	KnownPositive	KnownPositive	KnownPositive	0	1	0	0	0	0		Error			5011						Seven				0	0	0	0	0	0	0	0	0		0	0	0	0	3	0
Female	TBSuspect	None	KnownPositive	KnownPositive	KnownPositive	0	1	0	0	0	0		MTbNotDetected									Seven				0	0	0	0	0	0	0	0	0		0	0	0	0	4	0
Male	TBSuspect	None	No	No	Negative	0	1	0	0	0	0		MTbNotDetected									Seven	12:00:00			0	0	0	0	0	0	0	0	0		0	0	0	0
Female	TBSuspect	None	KnownPositive	KnownPositive	KnownPositive	0	1	0	0	0	0		MTbNotDetected									Seven	12:00:00			0	0	0	0	0	0	0	0	0		0	0	0	0	2	0
Female	TBSuspect	None	Yes	Yes	Positive	0	1	0	0	0	0		MTbNotDetected									Seven	02:00:00			0	0	0	0	0	0	0	0	0		0	0	0	0
Male	TBSuspect	None	Yes	Yes	Negative	0	1	0	0	0	0		MTbNotDetected									Seven	12:00:00			0	0	0	0	0	0	0	0	0		0	0	0	0
Female	TBSuspect	None	KnownPositive	KnownPositive	KnownPositive	0	1	0	1	0	0		Error			2035	AFBNegative					Seven				0	0	0	0	0	0	0	0	0		0	0	0	0	1	0
Male	TBSuspect	None	No	No	Negative	0	1	0	0	0	0		Pending									Seven				0	0	0	0	0	0	0	0	0		0	0	0	0
Male	TBSuspect	None	Yes	Yes	Negative	0	1	0	0	0	0		MTbNotDetected									Seven				0	0	0	0	0	0	0	0	0		0	0	0	0
Male	TBSuspect	None	Yes	Yes	Negative	0	1	0	0	0	0		MTbNotDetected									Seven	12:00:00			0	0	0	0	0	0	0	0	0		0	0	0	0
Male	TBSuspect	PatientVisitedAtHome	Yes	Yes	Positive	0	1	0	0	0	0		MTbNotDetected									Seven	12:00:00			0	0	0	0	0	0	0	0	0		0	0	0	0	2	0
Female	TBSuspect	None	Yes	Yes	Negative	0	1	0	0	0	0		MTbNotDetected									Seven				0	0	0	0	0	0	0	0	0		0	0	0	0	4	1
Female	TBSuspect	None	Yes	Yes	Positive	0	1	0	0	0	0		MTbNotDetected									Seven				0	0	0	0	0	0	0	0	0		0	0	0	0
Male	TBSuspect	None	Yes	Yes	Negative	0	1	0	1	0	0		MTbDetected	Sensitive	Low		AFBPlusPlus					Seven	12:00:00	2.00:00:00		0	0	0	0	0	0	0	0	0		0	0	0	0	2	0
Male	TBSuspect	None	Yes	Yes	Positive	0	1	0	0	0	0		MTbDetected	Sensitive	Medium							Seven	12:00:00			0	0	0	0	0	0	0	0	0		0	1	0	0
Male	TBSuspect	None	KnownPositive	KnownPositive	KnownPositive	0	1	0	0	1	0		Error	Sensitive	VeryLow	5011		Pending				Seven	12:00:00			0	0	0	0	0	0	0	0	0		0	0	0	0	3	0
Male	TBSuspect	None	KnownPositive	KnownPositive	KnownPositive	0	1	0	0	0	0		MTbNotDetected									Seven	03:30:00			0	0	0	0	0	0	0	0	0		0	0	0	0	1	1
Male	TBSuspect	None	Yes	Yes	Negative	0	1	0	0	0	0		MTbNotDetected									Seven	12:00:00			0	0	0	0	0	0	0	0	0		0	0	0	0
Male	TBSuspect	None	KnownPositive	KnownPositive	KnownPositive	0	1	0	0	0	0		MTbNotDetected										1.07:42:00			0	0	0	0	0	0	0	0	0		0	0	0	0
Female	TBSuspect	None	Yes	Yes	Positive	0	1	0	0	0	0		MTbNotDetected													0	0	0	0	0	0	0	0	0		0	0	0	0
Female	TBSuspect	None	No	No	Negative	0	1	0	0	0	0		MTbNotDetected									Seven				0	0	0	0	0	0	0	0	0		0	0	0	0	2	0
Female	TBSuspect	None	Yes	KnownPositive	Positive	0	1	0	0	0	0		MTbNotDetected									Seven	01:00:00			0	0	0	0	0	0	0	0	0		0	0	0	0
Male	TBSuspect	None	KnownPositive	KnownPositive	KnownPositive	0	1	0	0	1	0		Error			2008		MTbNotDetected				Seven	27.15:00:00	27.15:00:00		0	0	0	0	0	0	0	0	0		0	0	0	0	4	1
Female	TBSuspect	None	Yes	Yes	Positive	0	1	0	0	0	0		MTbNotDetected									Seven				0	0	0	0	0	0	0	0	0		0	0	0	0
Male	TBSuspect	None	Yes	Yes	Negative	0	1	0	0	0	0		MTbNotDetected									Seven	12:00:00			0	0	0	0	0	0	0	0	0		0	0	0	0	1	1
Male	TBSuspect	None	KnownPositive	KnownPositive	KnownPositive	0	1	0	0	0	0		Error			2008						Seven				0	0	0	0	0	0	0	0	0		0	0	0	0
Female	TBSuspect	None	KnownPositive	KnownPositive	KnownPositive	0	1	0	0	0	0		MTbNotDetected									Seven	12:00:00			0	0	0	0	0	0	0	0	0		0	0	0	0	7	0
Male	TBSuspect	None	KnownPositive	KnownPositive	KnownPositive	0	1	0	0	0	0		MTbNotDetected									Seven	1.00:00:00			0	0	0	0	0	0	0	0	0		0	0	0	0	12	1
Male	TBSuspect	None	Yes	Yes	Negative	0	1	0	0	0	0		MTbDetected	Sensitive	Low							Seven	12:00:00			0	0	0	0	0	0	0	0	0		0	1	0	0	3	0	Patient referred to his nearest clinic,which is Joubert Park clinic
Male	TBSuspect	None	KnownPositive	KnownPositive	KnownPositive	0	1	0	0	0	0		MTbNotDetected									Seven	12:00:00			0	0	0	0	0	0	0	0	0		0	0	0	0	3	0
Female	TBSuspect	None	KnownPositive	KnownPositive	KnownPositive	0	1	0	0	0	0		MTbNotDetected									Seven	11:35:00			0	0	0	0	0	0	0	0	0		0	0	0	0	1	1
Male	TBSuspect	None	No	No	Negative	0	1	0	0	0	0		MTbNotDetected									Seven				0	0	0	0	0	0	0	0	0		0	0	0	0
Male	TBSuspect	None	Yes	Yes	Positive	0	1	0	0	0	0		MTbNotDetected									Seven	12:00:00			0	0	0	0	0	0	0	0	0		0	0	0	0
Male	TBSuspect	None	Yes	Yes	Positive	0	1	0	0	0	0		MTbNotDetected										12:00:00			0	0	0	0	0	0	0	0	0		0	0	0	0	3	1
Female	TBSuspect	None	Yes	Yes	KnownPositive	0	1	0	0	0	0		MTbNotDetected									Seven	12:00:00			0	0	0	0	0	0	0	0	0		0	0	0	0
Female	TBSuspect	None	No	No	Negative	0	1	0	0	0	0		MTbNotDetected									Seven	1.00:00:00			0	0	0	0	0	0	0	0	0		0	0	0	0
Male	TBSuspect	None	Yes	Yes	Negative	0	1	0	0	0	0		MTbNotDetected									Seven	12:00:00			0	0	0	0	0	0	0	0	0		0	0	0	0
Male	TBSuspect	None	KnownPositive	KnownPositive	KnownPositive	0	1	0	0	0	0		MTbNotDetected									Seven	10:45:00			0	0	0	0	0	0	0	0	0		0	0	0	0	3	2
Male	TBSuspect	None	Yes	Yes	KnownPositive	0	1	0	0	0	0		MTbNotDetected									Seven	12:00:00			0	0	0	0	0	0	0	0	0		0	0	0	0
Female	TBSuspect	None	KnownPositive	KnownPositive	KnownPositive	0	1	0	0	0	0		MTbNotDetected									Seven	12:00:00			0	0	0	0	0	0	0	0	0		0	0	0	0	1	0
Female	TBSuspect	None	Yes	Yes	Negative	0	1	0	0	0	0		MTbNotDetected									Seven				0	0	0	0	0	0	0	0	0		0	0	0	0
Male	TBSuspect	None	KnownPositive	KnownPositive	KnownPositive	0	1	0	0	0	0		MTbNotDetected										1.00:00:00			0	0	0	0	0	0	0	0	0		0	0	0	0
Female	TBSuspect	None	Yes	Yes	Negative	0	1	0	0	0	0		MTbNotDetected									Seven				0	0	0	0	0	0	0	0	0		0	0	0	0	2	1
Female	TBSuspect	None	Yes	Yes	Negative	0	1	0	0	0	0		MTbNotDetected									Seven	7.12:30:00			0	0	0	0	0	0	0	0	0		0	0	0	0	2	1
Female	TBSuspect	None	Yes	Yes	Negative	0	1	0	0	0	0		MTbDetected	Sensitive	Low							Seven				0	0	0	0	0	0	0	0	0		0	0	0	0	1	1
Female	TBSuspect	None	KnownPositive	KnownPositive	KnownPositive	0	1	0	0	0	0		MTbNotDetected									Seven	12:10:00			0	0	0	0	0	0	0	0	0		0	0	0	0	3	2
Male	TBSuspect	None	Yes	Yes	KnownPositive	0	1	0	0	0	0		MTbNotDetected									Seven	12:00:00			0	0	0	0	0	0	0	0	0		0	0	0	0
Female	TBSuspect	None	Yes	Yes	Positive	0	1	0	0	0	0		MTbNotDetected									Seven	11:39:59			0	0	0	0	0	0	0	0	0		0	0	0	0	2	1
Male	TBSuspect	None	Yes	Yes	Positive	0	1	0	0	0	0		MTbNotDetected									Seven	12:00:00			0	0	0	0	0	0	0	0	0		0	0	0	0
Female	TBSuspect	None	Yes	Yes	Negative	0	1	0	0	0	0		MTbNotDetected									Seven	12:00:00			0	0	0	0	0	0	0	0	0		0	0	0	0	2	1
Female	TBSuspect	None	No	No	Negative	0	1	0	0	0	0		MTbNotDetected										12:00:00			0	0	0	0	0	0	0	0	0		0	0	0	0
Male	TBSuspect	None	Yes	Yes	Positive	0	1	0	0	0	0		MTbNotDetected									Seven				0	0	0	0	0	0	0	0	0		0	0	0	0
Male	TBSuspect	None	Yes	Yes	Negative	0	1	0	0	0	0		MTbNotDetected									Seven	03:00:00			0	0	0	0	0	0	0	0	0		0	0	0	0	2	2
Male	TBSuspect	None	KnownPositive	KnownPositive	KnownPositive	0	1	0	0	0	0		MTbNotDetected									Seven				0	0	0	0	0	0	0	0	0		0	0	0	0
Female	TBSuspect	ReceivedPaperTraceSlip	KnownPositive	KnownPositive	KnownPositive	0	1	0	0	0	0		Pending									SevenToTwentyFour				0	0	0	0	0	0	0	0	0		0	0	0	0
Male	TBSuspect	None	KnownPositive	KnownPositive	KnownPositive	0	1	0	0	0	0		MTbNotDetected									Seven	1.00:00:00			0	0	0	0	0	0	0	0	0		0	0	0	0	1	0
Female	TBSuspect	None	Yes	Yes	KnownPositive	0	1	0	0	0	0		MTbNotDetected									Seven	12:00:00			0	0	0	0	0	0	0	0	0		0	0	0	0
Female	TBSuspect	None	Yes	Yes	Positive	0	1	0	0	0	0		MTbNotDetected									Seven	-7.00:00:00			0	0	0	0	0	0	0	0	0		0	0	0	0	1	0
Female	TBSuspect	None	Yes	Yes	Positive	0	1	0	0	0	0		MTbDetected	Sensitive	VeryLow							Seven	12:00:00			0	0	0	0	0	0	0	0	0		0	1	0	0
Male	TBSuspect	None	KnownPositive	KnownPositive	KnownPositive	0	1	0	0	0	0		MTbNotDetected									Seven	12:00:00			0	0	0	0	0	0	0	0	0		0	0	0	0	2	0
Male	TBSuspect	None	Yes	Yes	Negative	0	1	0	0	0	0		MTbNotDetected									Seven	12:00:00			0	0	0	0	0	0	0	0	0		0	0	0	0	2	1
Female	TBSuspect	None	KnownPositive	KnownPositive	KnownPositive	0	1	0	0	0	0		MTbNotDetected									Seven	12:00:00			0	0	0	0	0	0	0	0	0		0	0	0	0	1	0
Female	TBSuspect	None	KnownPositive	KnownPositive	KnownPositive	0	1	0	1	0	0		MTbDetected	Resistant	VeryLow		AFBPlus					Seven	12:00:00	4.00:00:00		0	0	0	0	0	0	0	0	0		1	0	0	0	3	0
Female	TBSuspect	None	KnownPositive	KnownPositive	KnownPositive	0	1	0	0	0	0		MTbNotDetected									Seven	12:00:00			0	0	0	0	0	0	0	0	0		0	0	0	0	1	0
Male	TBSuspect	None	Yes	Yes	Positive	0	1	0	1	0	0		MTbDetected	Sensitive	Medium		AFBPlusPlus					Seven	1.08:00:00	3.07:40:00		0	0	0	0	0	0	0	0	0		0	1	0	0	3	1
Female	TBSuspect	None	KnownPositive	KnownPositive	KnownPositive	0	1	0	0	0	0		MTbNotDetected													0	0	0	0	0	0	0	0	0		0	0	0	0
Female	TBSuspect	None	Yes	Yes	Negative	0	1	0	0	0	0		MTbNotDetected									Seven	01:00:00			0	0	0	0	0	0	0	0	0		0	0	0	0	4	2
Male	TBSuspect	None	Yes	Yes	Positive	0	1	0	0	0	0		MTbNotDetected									Seven	12:00:00			0	0	0	0	0	0	0	0	0		0	0	0	0
Male	TBSuspect	None	KnownPositive	KnownPositive	KnownPositive	0	1	0	0	0	0		MTbDetected	Sensitive	Medium							Seven				0	0	0	0	0	0	0	0	0		0	0	0	0
Male	TBSuspect	None	KnownPositive	KnownPositive	KnownPositive	0	1	0	0	0	0		MTbNotDetected													0	0	0	0	0	0	0	0	0		0	0	0	0			Patient had TB before is presenting TB symptoms currently.
Male	TBSuspect	None	Yes	Yes	Positive	0	1	0	0	0	0		MTbNotDetected									Seven	12:00:00			0	0	0	0	0	0	0	0	0		0	0	0	0
Male	TBSuspect	None	KnownPositive	KnownPositive	KnownPositive	0	1	0	0	0	0		MTbNotDetected										12:00:00			0	0	0	0	0	0	0	0	0		0	0	0	0
Male	TBSuspect	None	No	No	Negative	0	1	0	0	0	0		MTbNotDetected									Seven				0	0	0	0	0	0	0	0	0		0	0	0	0
Female	TBSuspect	None	Yes	Yes	Negative	0	1	0	1	0	0		MTbDetected	Sensitive	Medium		AFBPlusPlusPlus					Seven	4.00:00:00	2.00:00:00		0	0	0	0	0	0	0	0	0		0	1	0	0	10	2	Requested a referral letter as her condition is not well.
Female	TBSuspect	None	KnownPositive	KnownPositive	KnownPositive	0	1	0	0	0	0		MTbNotDetected									Seven	12:00:00			0	0	0	0	0	0	0	0	0		0	0	0	0
Female	TBSuspect	None	No	No	Negative	0	1	0	0	0	0		MTbNotDetected									Seven				0	0	0	0	0	0	0	0	0		0	0	0	0
Male	TBSuspect	None	Yes	Yes	Positive	0	1	0	0	0	0		MTbDetected	Sensitive	VeryLow							Seven	7.00:00:00			0	0	0	0	0	0	0	0	0		0	1	0	0
Female	TBSuspect	None	No	No	KnownPositive	0	1	0	0	0	0		MTbDetected	Sensitive	VeryLow							Seven	12:00:00			0	0	0	0	0	0	0	0	0		0	0	0	0	2	0	Patient did not do the d sputum because she is from yeoville, so we asked the patient to do the second sputum at yeoville clinic.
Male	TBSuspect	None	Yes	Yes	Negative	0	1	0	0	0	0		MTbNotDetected									Seven	12:00:00			0	0	0	0	0	0	0	0	0		0	0	0	0	5	0
Female	TBSuspect	None	KnownPositive	KnownPositive	KnownPositive	0	1	0	0	0	0		MTbNotDetected									Seven	12:00:00			0	0	0	0	0	0	0	0	0		0	0	0	0	2	0
Male	TBSuspect	None	Yes	Yes	Positive	0	1	0	0	0	0		MTbNotDetected									Seven	12:00:00			0	0	0	0	0	0	0	0	0		0	0	0	0	1	1
Male	TBSuspect	None	No	No	Negative	0	1	0	0	0	0		MTbNotDetected									Seven	1.00:00:00			0	0	0	0	0	0	0	0	0		0	0	0	0	2	0
Female	TBSuspect	None	No	No	Negative	0	1	0	0	0	0		MTbNotDetected									Seven				0	0	0	0	0	0	0	0	0		0	0	0	0
Female	TBSuspect	None	Yes	Yes	Positive	0	1	0	0	0	0		MTbNotDetected									Seven	12:00:00			0	0	0	0	0	0	0	0	0		0	0	0	0	2	1
Female	TBSuspect	None	Yes	Yes	Positive	0	1	0	0	0	0		MTbNotDetected									Seven	12:00:00			0	0	0	0	0	0	0	0	0		0	0	0	0	2	2
Male	TBSuspect	None	Yes	Yes	Positive	0	1	0	0	0	0		MTbNotDetected									SevenToTwentyFour				0	0	0	0	0	0	0	0	0		0	0	0	0
Female	TBSuspect	None	No	No	Negative	0	1	0	0	0	0		MTbNotDetected										12:00:00			0	0	0	0	0	0	0	0	0		0	0	0	0
Male	TBSuspect	None	Yes	Yes	Negative	0	1	0	0	0	0		MTbNotDetected									Seven	01:00:00			0	0	0	0	0	0	0	0	0		0	0	0	0	3	2
Male	TBSuspect	None	KnownPositive	KnownPositive	KnownPositive	0	1	0	0	0	0		MTbDetected	Sensitive	High							Seven	1.00:00:00			0	0	0	0	0	0	0	0	0		0	1	0	0
Male	TBSuspect	None	Yes	Yes	Positive	0	1	0	0	0	0		MTbDetected	Sensitive	VeryLow							Seven	7.00:00:00			0	0	0	0	0	0	0	0	0		0	1	0	0
Male	TBSuspect	None	Yes	Yes	Negative	0	1	0	0	1	0		Error			5007		MTbNotDetected					12:00:00			0	0	0	0	0	0	0	0	0		0	0	0	0
Female	TBSuspect	None	Yes	Yes	Positive	0	1	0	0	0	0		MTbNotDetected									Seven	12:00:00			0	0	0	0	0	0	0	0	0		0	0	0	0
Male	TBSuspect	None	KnownPositive	KnownPositive	KnownPositive	0	1	0	0	0	0		MTbNotDetected									Seven	12:00:00			0	0	0	0	0	0	0	0	0		0	0	0	0
Male	TBSuspect	None	Yes	Yes	Positive	0	1	0	0	1	0		MTbNotDetected					MTbNotDetected				Seven				0	0	0	0	0	0	0	0	0		0	0	0	0
Female	TBSuspect	None	KnownPositive	KnownPositive	KnownPositive	0	1	0	1	0	0		MTbDetected	Sensitive	Low		AFBPlusPlus					Seven	12:00:00	7.00:00:00		0	0	0	0	0	0	0	0	0		0	1	0	0	5	0
Male	TBSuspect	None	Yes	Yes	Negative	0	1	0	0	0	0		MTbNotDetected									Seven				0	0	0	0	0	0	0	0	0		0	0	0	0	4	0
Male	TBSuspect	None	Yes	Yes	Negative	0	1	0	0	0	0		MTbDetected	Sensitive	VeryLow							Seven	12:00:00			0	0	0	0	0	0	0	0	0		0	1	0	0	3
Female	TBSuspect	None	Yes	Yes	KnownPositive	0	1	0	0	0	0		MTbNotDetected									Seven	12:00:00			0	0	0	0	0	0	0	0	0		0	0	0	0
Female	TBSuspect	None	KnownPositive	KnownPositive	KnownPositive	0	1	0	0	0	0		MTbNotDetected										-7.00:00:00			0	0	0	0	0	0	0	0	0		0	0	0	0
Male	TBSuspect	None	KnownPositive	KnownPositive	KnownPositive	0	1	0	0	0	0		MTbNotDetected									Seven	12:00:00			0	0	0	0	0	0	0	0	0		0	0	0	0	3	0
Female	TBSuspect	None	Yes	Yes	Positive	0	1	0	0	0	0		MTbNotDetected									Seven				0	0	0	0	0	0	0	0	0		0	0	0	0
Male	TBSuspect	ReceivedPaperTraceSlip	No	No	Negative	0	1	0	0	0	0		MTbNotDetected										12:00:00			0	0	0	0	0	0	0	0	0		0	0	0	0
Female	TBSuspect	None	Yes	Yes	Negative	0	1	0	0	0	0		MTbNotDetected									Seven	12:00:00			0	0	0	0	0	0	0	0	0		0	0	0	0	4	1
Female	TBSuspect	None	Yes	Yes	KnownPositive	0	1	0	0	0	0		MTbNotDetected									Seven	62.00:00:00			0	0	0	0	0	0	0	0	0		0	0	0	0	2	1
Male	TBSuspect	None	Yes	Yes	Negative	0	1	0	0	0	0		MTbNotDetected									Seven	12:00:00			0	0	0	0	0	0	0	0	0		0	0	0	0
Female	TBSuspect	None	KnownPositive	KnownPositive	KnownPositive	0	1	0	0	0	0		MTbNotDetected									Seven				0	0	0	0	0	0	0	0	0		0	0	0	0	2	0
Male	TBSuspect	None	Yes	Yes	KnownPositive	0	1	0	0	0	0		MTbNotDetected									Seven	12:00:00			0	0	0	0	0	0	0	0	0		0	0	0	0
Female	TBSuspect	None	Yes	Yes	Positive	0	1	0	0	0	0		MTbNotDetected										12:00:00			0	0	0	0	0	0	0	0	0		0	0	0	0
Female	TBSuspect	None	KnownPositive	KnownPositive	KnownPositive	0	1	0	0	0	0		MTbNotDetected									Seven				0	0	0	0	0	0	0	0	0		0	0	0	0	1	0
Female	TBSuspect	None	KnownPositive	KnownPositive	KnownPositive	0	1	0	0	0	0		MTbNotDetected									Seven	12:00:00			0	0	0	0	0	0	0	0	0		0	0	0	0	1	0
Male	TBSuspect	None	KnownPositive	KnownPositive	KnownPositive	0	1	0	0	1	0		Error			5007		MTbNotDetected				Seven	12:00:00			0	0	0	0	0	0	0	0	0		0	0	0	0	1	0
Female	TBSuspect	None	KnownPositive	KnownPositive	KnownPositive	0	1	0	1	0	0		MTbDetected	Sensitive	VeryLow		Pending					Seven	12:00:00			0	0	0	0	0	0	0	0	0		0	1	0	0	3	1
Male	TBSuspect	None	Yes	Yes	Negative	0	1	0	0	0	0		MTbNotDetected													0	0	0	0	0	0	0	0	0		0	0	0	0
Female	TBSuspect	ReceivedPaperTraceSlip	Yes	Yes	Positive	0	1	0	0	0	0		MTbNotDetected									Seven	12:00:00			0	0	0	0	0	0	0	0	0		0	0	0	0
Male	TBSuspect	None	Yes	Yes	Positive	0	1	0	0	0	0		MTbNotDetected									Seven	12:00:00			0	0	0	0	0	0	0	0	0		0	0	0	0	2	1
Male	TBSuspect	None	KnownPositive	KnownPositive	KnownPositive	0	1	0	0	0	0		MTbNotDetected									Seven	12:00:00			0	0	0	0	0	0	0	0	0		0	0	0	0	2	2
Female	TBSuspect	None	Yes	Yes	Positive	0	1	0	0	0	0		MTbNotDetected									Seven	02:35:00			0	0	0	0	0	0	0	0	0		0	0	0	0	3	1
Male	TBSuspect	None	KnownPositive	KnownPositive	KnownPositive	0	1	0	0	0	0		MTbNotDetected									SevenToTwentyFour				0	0	0	0	0	0	0	0	0		0	0	0	0
Female	TBSuspect	None	KnownPositive	KnownPositive	KnownPositive	0	1	0	0	0	0		Pending									Seven				0	0	0	0	0	0	0	0	0		0	0	0	0
Female	TBSuspect	None	Yes	Yes	KnownPositive	0	1	0	0	0	0		Pending									Seven	12:00:00			0	0	0	0	0	0	0	0	0		0	0	0	0	2	1
Female	TBSuspect	None	Yes	Yes	Positive	0	1	0	0	0	0		MTbNotDetected									Seven	12:00:00			0	0	0	0	0	0	0	0	0		0	0	0	0
Male	TBSuspect	None	Yes	Yes	Positive	0	1	0	0	0	0		MTbNotDetected										12:00:00			0	0	0	0	0	0	0	0	0		0	0	0	0
Male	TBSuspect	None	KnownPositive	KnownPositive	KnownPositive	0	1	0	0	0	0		MTbNotDetected									Seven	02:00:00			0	0	0	0	0	0	0	0	0		0	0	0	0	2	1
Male	TBSuspect	None	Yes	Yes	KnownPositive	0	1	0	0	0	0		MTbNotDetected									Seven	12:00:00			0	0	0	0	0	0	0	0	0		0	0	0	0
Female	TBSuspect	None	KnownPositive	KnownPositive	KnownPositive	0	1	0	0	0	0		MTbNotDetected										3.00:00:00			0	0	0	0	0	0	0	0	0		0	0	0	0
Male	TBSuspect	None	No	No	Negative	0	1	0	0	0	0		MTbNotDetected									Seven				0	0	0	0	0	0	0	0	0		0	0	0	0
Female	TBSuspect	None	No	No	Negative	0	1	0	0	0	0		MTbNotDetected									Seven	12:00:00			0	0	0	0	0	0	0	0	0		0	0	0	0
Female	TBSuspect	None	Yes	Yes	KnownPositive	0	1	0	0	0	0		MTbNotDetected									Seven	1.00:00:00			0	0	0	0	0	0	0	0	0		0	0	0	0	3
Male	TBSuspect	None	Yes	Yes	KnownPositive	0	1	0	1	0	0		MTbDetected	Sensitive	VeryLow		AFBPlus					Seven	12:00:00	-23.00:00:00		0	0	0	0	0	0	0	0	0		0	0	0	0	2	0	PATIENT ASKED FOR TRANSFER AND WENT TO NATAL
Male	TBSuspect	None	Yes	Yes	Positive	0	1	0	0	0	0		MTbNotDetected									Seven	12:00:00			0	0	0	0	0	0	0	0	0		0	0	0	0
Female	TBSuspect	None	KnownPositive	KnownPositive	KnownPositive	0	1	0	0	0	0		MTbNotDetected										7.00:00:00			0	0	0	0	0	0	0	0	0		0	0	0	0
Female	TBSuspect	None	Yes	Yes	Positive	0	1	0	0	0	0		MTbNotDetected									Seven				0	0	0	0	0	0	0	0	0		0	0	0	0	3	0
Male	TBSuspect	None	KnownPositive	KnownPositive	KnownPositive	0	1	0	0	0	0		MTbNotDetected									Seven	12:00:00			0	0	0	0	0	0	0	0	0		0	0	0	0	4	0
Male	TBSuspect	None	Yes	Yes	Negative	0	1	0	0	0	0		MTbDetected	Sensitive	Medium							Seven				0	0	0	0	0	0	0	0	0		0	1	0	0
Male	TBSuspect	None	Yes	Yes	Positive	0	1	0	0	0	0		MTbNotDetected									Seven	02:00:00			0	0	0	0	0	0	0	0	0		0	0	0	0
Female	TBSuspect	None	KnownPositive	KnownPositive	KnownPositive	0	1	0	0	0	0		Error			5007						Seven				0	0	0	0	0	0	0	0	0		0	0	0	0
Female	TBSuspect	None	KnownPositive	KnownPositive	KnownPositive	0	1	0	0	0	0		MTbDetected	Sensitive	Low							Seven	12:00:00			0	0	0	0	0	0	0	0	0		0	1	0	0
Female	TBSuspect	None	KnownPositive	KnownPositive	KnownPositive	0	1	0	0	0	0		MTbNotDetected									Seven				0	0	0	0	0	0	0	0	0		0	0	0	0	8	0
Female	TBSuspect	None	No	No	Negative	0	1	0	0	0	0		MTbNotDetected									Seven				0	0	0	0	0	0	0	0	0		0	0	0	0
Female	TBSuspect	None	Yes	Yes	Positive	0	1	0	0	0	0		MTbNotDetected									Seven				0	0	0	0	0	0	0	0	0		0	0	0	0
Male	TBSuspect	None	Yes	Yes	Negative	0	1	0	1	0	0		MTbDetected	Sensitive	Medium		AFBPlusPlusPlus					Seven	01:30:00	2.08:00:00		0	0	0	0	0	0	0	0	0		0	1	0	0	4	1
Male	TBSuspect	None	Yes	Yes	Positive	0	1	0	0	0	0		MTbNotDetected													0	0	0	0	0	0	0	0	0		0	0	0	0	2	0
Male	TBSuspect	None	KnownPositive	KnownPositive	KnownPositive	0	1	0	0	0	0		MTbNotDetected									Seven				0	0	0	0	0	0	0	0	0		0	0	0	0
Female	TBSuspect	None	KnownPositive	KnownPositive	KnownPositive	0	1	0	0	0	0		MTbNotDetected									Seven	1.00:00:00			0	0	0	0	0	0	0	0	0		0	0	0	0	2	0
Male	TBSuspect	None	Yes	Yes	Positive	0	1	0	0	0	0		MTbDetected	Sensitive	VeryLow							Seven	3.07:30:00			0	0	0	0	0	0	0	0	0		0	1	0	0	3	1
Female	TBSuspect	None	Yes	Yes	KnownPositive	0	1	0	0	0	0		MTbNotDetected									Seven	12:00:00			0	0	0	0	0	0	0	0	0		0	0	0	0
Female	TBSuspect	None	Yes	Yes	KnownPositive	0	1	0	1	0	0		MTbDetected	Sensitive	Low		AFBPlusPlus					Seven	12:00:00	12:00:00		0	0	0	0	0	0	0	0	0		0	0	0	0	2	1
Male	TBSuspect	PatientVisitedAtHome	No	No	Negative	0	1	0	0	0	0		MTbNotDetected										2.00:00:00			0	0	0	0	0	0	0	0	0		0	0	0	0
Male	TBSuspect	None	KnownPositive	KnownPositive	KnownPositive	0	1	0	0	0	0		MTbNotDetected										1.00:00:00			0	0	0	0	0	0	0	0	0		0	0	0	0
Female	TBSuspect	None	KnownPositive	KnownPositive	KnownPositive	0	1	0	0	0	0		MTbNotDetected									Seven	12:00:00			0	0	0	0	0	0	0	0	0		0	0	0	0	2	0
Male	TBSuspect	None	Yes	Yes	Positive	0	1	0	0	0	0		MTbNotDetected									Seven	12:00:00			0	0	0	0	0	0	0	0	0		0	0	0	0
Female	TBSuspect	None	Yes	Yes	Negative	0	1	0	1	0	0		MTbDetected	Sensitive	High		Pending					Seven				0	0	0	0	0	0	0	0	0		0	1	0	0
Male	TBSuspect	None	KnownPositive	KnownPositive	KnownPositive	0	1	0	0	0	0		MTbNotDetected									Seven				0	0	0	0	0	0	0	0	0		0	0	0	0
Female	TBSuspect	None	Yes	Yes	Positive	0	1	0	0	0	0		MTbNotDetected									Seven	01:00:00			0	0	0	0	0	0	0	0	0		0	0	0	0	2	1
Female	TBSuspect	None	KnownPositive	KnownPositive	KnownPositive	0	1	0	0	1	0		Error			2035		MTbNotDetected				Seven	1.00:00:00			0	0	0	0	0	0	0	0	0		0	0	0	0	2	0
Male	TBSuspect	None	Yes	Yes	Positive	0	1	0	0	0	0		Pending									Seven				0	0	0	0	0	0	0	0	0		0	0	0	0
Male	TBSuspect	None	Yes	Yes	Negative	0	1	0	0	0	0		MTbDetected	Sensitive	Low							Seven	12:00:00			0	0	0	0	0	0	0	0	0		0	0	0	1
Female	TBSuspect	None	Yes	Yes	Positive	0	1	0	0	0	0		MTbNotDetected									Seven	02:00:00			0	0	0	0	0	0	0	0	0		0	0	0	0
Female	TBSuspect	None	KnownPositive	KnownPositive	KnownPositive	0	1	0	0	0	0		MTbNotDetected									Seven				0	0	0	0	0	0	0	0	0		0	0	0	0
Male	TBSuspect	None	Yes	Yes	Negative	0	1	0	0	0	0		MTbNotDetected									Seven				0	0	0	0	0	0	0	0	0		0	0	0	0	2
Male	TBSuspect	None	No	No	Negative	0	1	0	0	0	0		MTbDetected	Sensitive	Medium							Seven	12:00:00			0	0	0	0	0	0	0	0	0		0	1	0	0
Female	TBSuspect	None	KnownPositive	KnownPositive	KnownPositive	0	1	0	0	1	0		Error			5011		Error			5011		12:00:00	12:00:00		0	0	0	0	0	0	0	0	0		0	0	0	0	3	0	Smear taken for AFB.
Female	TBSuspect	None	Yes	Yes	KnownPositive	0	1	0	0	0	0		MTbDetected	Sensitive	Low							Seven	3.00:00:00			0	0	0	0	0	0	0	0	0		0	1	0	0
Female	TBSuspect	None	Yes	Yes	Negative	0	1	0	0	0	0		MTbNotDetected									Seven	12:00:00			0	0	0	0	0	0	0	0	0		0	0	0	0	3	1
Male	TBSuspect	None	Yes	Yes	Negative	0	1	0	0	0	0		MTbDetected	Resistant	Low							Seven				0	0	0	0	0	0	0	0	0		0	0	0	0			Patient is refferd to South Rand Hospital: 07-06-2012
Female	TBSuspect	None	KnownPositive	KnownPositive	KnownPositive	0	1	0	0	0	0		MTbNotDetected									Seven				0	0	0	0	0	0	0	0	0		0	0	0	0	2	0
Female	TBSuspect	None	KnownPositive	KnownPositive	KnownPositive	0	1	0	0	0	0		MTbNotDetected										01:15:00			0	0	0	0	0	0	0	0	0		0	0	0	0	3	2
Female	TBSuspect	None	Yes	Yes	KnownPositive	0	1	0	0	0	0		MTbDetected	Sensitive	VeryLow							Seven	12:00:00			0	0	0	0	0	0	0	0	0		0	1	0	0
Male	TBSuspect	None	KnownPositive	KnownPositive	KnownPositive	0	1	0	0	0	0		MTbNotDetected										1.00:00:00			0	0	0	0	0	0	0	0	0		0	0	0	0
Female	TBSuspect	None	KnownPositive	KnownPositive	KnownPositive	0	1	0	1	0	0		MTbDetected	Sensitive	VeryLow		AFBNegative					Seven	4.00:00:00			0	0	0	0	0	0	0	0	0		0	1	0	0	2	0
Female	TBSuspect	None	Yes	Yes	Positive	0	1	0	0	0	0		MTbNotDetected									Seven				0	0	0	0	0	0	0	0	0		0	0	0	0
Male	TBSuspect	None	KnownPositive	KnownPositive	KnownPositive	0	1	0	0	0	0		MTbNotDetected									Seven	12:00:00			0	0	0	0	0	0	0	0	0		0	0	0	0
Female	TBSuspect	None	Yes	Yes	Positive	0	1	0	0	0	0		MTbNotDetected									Seven	12:00:00			0	0	0	0	0	0	0	0	0		0	0	0	0	1	0
Male	TBSuspect	None	Yes	Yes	KnownPositive	0	1	0	0	0	0		MTbDetected	Sensitive	VeryLow							Seven	12:00:00			0	0	0	0	0	0	0	0	0		0	1	0	0
Female	TBSuspect	None	Yes	Yes	KnownPositive	0	1	0	0	0	0		MTbNotDetected									Seven	12:00:00			0	0	0	0	0	0	0	0	0		0	0	0	0
Female	TBSuspect	None	KnownPositive	KnownPositive	KnownPositive	0	1	0	0	0	0		MTbDetected	Sensitive	Low							Seven	4.00:00:00			0	0	0	0	0	0	0	0	0		0	1	0	0
Female	TBSuspect	None	Yes	Yes	Positive	0	1	0	0	0	0		MTbNotDetected									Seven	12:00:00			0	0	0	0	0	0	0	0	0		0	0	0	0	2	0
Male	TBSuspect	None	KnownPositive	KnownPositive	KnownPositive	0	1	0	0	0	0		MTbNotDetected									Seven	02:50:00			0	0	0	0	0	0	0	0	0		0	0	0	0	4	2
Female	TBSuspect	None	Yes	Yes	Negative	0	1	0	0	0	0		MTbNotDetected									Seven	7.00:00:00			0	0	0	0	0	0	0	0	0		0	0	0	0	4	1
Female	TBSuspect	None	KnownPositive	KnownPositive	KnownPositive	0	1	0	0	0	0		MTbNotDetected									Seven				0	0	0	0	0	0	0	0	0		0	0	0	0
Female	TBSuspect	None	Yes	Yes	Positive	0	1	0	0	0	0		MTbNotDetected										-8.00:00:00			0	0	0	0	0	0	0	0	0		0	0	0	0
Female	TBSuspect	None	KnownPositive	KnownPositive	KnownPositive	0	1	0	0	0	0		MTbNotDetected													0	0	0	0	0	0	0	0	0		0	0	0	0
Female	TBSuspect	None	KnownPositive	KnownPositive	KnownPositive	0	1	0	0	0	0		MTbNotDetected									Seven	12:00:00			0	0	0	0	0	0	0	0	0		0	0	0	0	2	0
Female	TBSuspect	None	KnownPositive	KnownPositive	Negative	0	1	0	0	0	0		MTbNotDetected									Seven	02:10:00			0	0	0	0	0	0	0	0	0		0	0	0	0	2	2
Female	TBSuspect	None	KnownPositive	KnownPositive	KnownPositive	0	1	0	0	0	0		MTbNotDetected									Seven	12:00:00			0	0	0	0	0	0	0	0	0		0	0	0	0	2	0
Male	TBSuspect	None	Yes	Yes	Positive	0	1	0	0	0	0		MTbNotDetected									Seven	12:00:00			0	0	0	0	0	0	0	0	0		0	0	0	0
Male	TBSuspect	None	KnownPositive	KnownPositive	Negative	0	1	0	0	0	0		MTbNotDetected									Seven	1.00:00:00			0	0	0	0	0	0	0	0	0		0	0	0	0	2	0
Female	TBSuspect	None	Yes	Yes	Positive	0	1	0	1	0	0		MTbDetected	Sensitive	Low		AFBPlusPlusPlus					Seven	1.00:00:00	15.00:00:00		0	0	0	0	0	0	0	0	0		0	1	0	0	8	1
Female	TBSuspect	None	Yes	Yes	KnownPositive	0	1	0	0	0	0		MTbNotDetected									Seven	12:00:00			0	0	0	0	0	0	0	0	0		0	0	0	0	2	1
Male	TBSuspect	None	KnownPositive	KnownPositive	KnownPositive	0	1	0	0	0	0		Pending									Seven				0	0	0	0	0	0	0	0	0		0	0	0	0	3	0
Male	TBSuspect	None	Yes	Yes	Negative	0	1	0	0	0	0		MTbDetected	Sensitive	Medium							Seven	12:00:00			0	0	0	0	0	0	0	0	0		0	1	0	0
Female	TBSuspect	None	Yes	Yes	KnownPositive	0	1	0	0	0	0		MTbNotDetected										02:00:00			0	0	0	0	0	0	0	0	0		0	0	0	0	3	2
Male	TBSuspect	None	Yes	Yes	Negative	0	1	0	0	0	0		MTbNotDetected									Seven	12:00:00			0	0	0	0	0	0	0	0	0		0	0	0	0	2	1
Male	TBSuspect	None	Yes	Yes	Positive	0	1	0	0	0	0		MTbNotDetected									Seven	12:00:00			0	0	0	0	0	0	0	0	0		0	0	0	0	2	1
Female	TBSuspect	ReceivedPaperTraceSlip	Yes	Yes	Negative	0	1	0	0	0	0		MTbNotDetected									Seven	12:00:00			0	0	0	0	0	0	0	0	0		0	0	0	0
Male	TBSuspect	None	Yes	Yes	KnownPositive	0	1	0	0	0	0		MTbNotDetected									Seven	1.00:00:00			0	0	0	0	0	0	0	0	0		0	0	0	0
Female	TBSuspect	None	No	No	Negative	0	1	0	0	0	0		MTbDetected	Sensitive	Low							Seven	12:00:00			0	0	0	0	0	0	0	0	0		0	1	0	0
Female	TBSuspect	None	Yes	Yes	Positive	0	1	0	0	0	0		MTbNotDetected										1.00:00:00			0	0	0	0	0	0	0	0	0		0	0	0	0
Male	TBSuspect	None	Yes	Yes	Positive	0	1	0	0	0	0		MTbNotDetected									Seven	12:00:00			0	0	0	0	0	0	0	0	0		0	0	0	0	2	0
Female	TBSuspect	None	Yes	Yes	KnownPositive	0	1	0	0	0	0		MTbNotDetected									Seven	12:00:00			0	0	0	0	0	0	0	0	0		0	0	0	0	2
Male	TBSuspect	None	KnownPositive	KnownPositive	KnownPositive	0	1	0	1	0	0		MTbDetected	Sensitive	VeryLow		AFBNegative					Seven	12:00:00			0	0	0	0	0	0	0	0	0		0	1	0	0	5	1
Female	TBSuspect	None	Yes	Yes	KnownPositive	0	1	0	0	0	0		MTbNotDetected									Seven	12:00:00			0	0	0	0	0	0	0	0	0		0	0	0	0
Female	TBSuspect	None	KnownPositive	KnownPositive	KnownPositive	0	1	0	0	0	0		MTbNotDetected									Seven				0	0	0	0	0	0	0	0	0		0	0	0	0	2	0
Female	TBSuspect	None	No	No	Negative	0	1	0	0	0	0		MTbDetected	Sensitive	Medium											0	0	0	0	0	0	0	0	0		0	0	0	0
Male	TBSuspect	None	Yes	Yes	Positive	0	1	0	0	0	0		MTbNotDetected										12:00:00			0	0	0	0	0	0	0	0	0		0	0	0	0
Female	TBSuspect	None	No	No	Negative	0	1	0	0	0	0		MTbNotDetected									Seven	12:00:00			0	0	0	0	0	0	0	0	0		0	0	0	0
Male	TBSuspect	None	Yes	Yes	Negative	0	1	0	0	0	0		MTbNotDetected									Seven	1.00:00:00			0	0	0	0	0	0	0	0	0		0	0	0	0	2	0
Female	TBSuspect	ReceivedPaperTraceSlip	Yes	Yes	Negative	0	1	0	0	0	0		Pending									Seven	12:00:00			0	0	0	0	0	0	0	0	0		0	0	0	0	3	0
Female	TBSuspect	None	Yes	Yes	Positive	0	1	0	0	0	0		MTbNotDetected									Seven	12:00:00			0	0	0	0	0	0	0	0	0		0	0	0	0
Female	TBSuspect	None	KnownPositive	KnownPositive	KnownPositive	0	1	0	0	0	0		MTbNotDetected													0	0	0	0	0	0	0	0	0		0	0	0	0
Male	TBSuspect	None	KnownPositive	KnownPositive	KnownPositive	0	1	0	0	0	0		MTbNotDetected									Seven	03:00:00			0	0	0	0	0	0	0	0	0		0	0	0	0	3	1
Male	TBSuspect	None	Yes	Yes	Positive	0	1	0	1	0	0		MTbDetected	Sensitive	VeryLow		AFBPlus					Seven	12:00:00	2.00:00:00		0	0	0	0	0	0	0	0	0		0	0	0	0	2	0
Female	TBSuspect	None	No	No	Negative	0	1	0	0	0	0		MTbNotDetected									Seven	12:00:00			0	0	0	0	0	0	0	0	0		0	0	0	0	2	0
Female	TBSuspect	None	Yes	Yes	Negative	0	1	0	0	0	0		MTbNotDetected									Seven	1.00:00:00			0	0	0	0	0	0	0	0	0		0	0	0	0	1	0
Male	TBSuspect	None	Yes	Yes	KnownPositive	0	1	0	0	0	0		MTbNotDetected													0	0	0	0	0	0	0	0	0		0	0	0	0
Male	TBSuspect	None	KnownPositive	KnownPositive	KnownPositive	0	1	0	0	0	0		MTbNotDetected									Seven	12:00:00			0	0	0	0	0	0	0	0	0		0	0	0	0
Female	TBSuspect	None	KnownPositive	KnownPositive	KnownPositive	0	1	0	0	0	0		MTbNotDetected									Seven	1.00:00:00			0	0	0	0	0	0	0	0	0		0	0	0	0	1	0
Male	TBSuspect	None	KnownPositive	KnownPositive	KnownPositive	0	1	0	0	0	0		MTbNotDetected									Seven	12:00:00			0	0	0	0	0	0	0	0	0		0	0	0	0	2	0
Female	TBSuspect	None	KnownPositive	KnownPositive	KnownPositive	0	1	0	0	0	0		MTbNotDetected									Seven	12:00:00			0	0	0	0	0	0	0	0	0		0	0	0	0	3	0
Male	TBSuspect	None	KnownPositive	KnownPositive	KnownPositive	0	1	0	0	0	0		Error			5011						Seven				0	0	0	0	0	0	0	0	0		0	0	0	0	2	0
Female	TBSuspect	None	Yes	Yes	Positive	0	1	0	0	0	0		MTbNotDetected									Seven	1.00:00:00			0	0	0	0	0	0	0	0	0		0	0	0	0
Female	TBSuspect	None	Yes	Yes	Negative	0	1	0	0	0	0		MTbNotDetected									Seven				0	0	0	0	0	0	0	0	0		0	0	0	0
Male	TBSuspect	None	KnownPositive	KnownPositive	KnownPositive	0	1	0	0	0	0		MTbNotDetected									Seven	12:00:00			0	0	0	0	0	0	0	0	0		0	0	0	0	4	0
Male	TBSuspect	None	Yes	Yes	Positive	0	1	0	0	0	0		MTbNotDetected										12:00:00			0	0	0	0	0	0	0	0	0		0	0	0	0
Female	TBSuspect	None	No	No	Negative	0	1	0	0	0	0		MTbNotDetected									Seven	12:00:00			0	0	0	0	0	0	0	0	0		0	0	0	0	2	0
Male	TBSuspect	None	No	No	Negative	0	1	0	0	0	0		MTbDetected	Sensitive	High								7.00:00:00			0	0	0	0	0	0	0	0	0		0	0	0	0
Male	TBSuspect	None	Yes	Yes	Positive	0	1	0	0	0	0		MTbNotDetected									Seven	02:00:00			0	0	0	0	0	0	0	0	0		0	0	0	0
Male	TBSuspect	None	No	No	Negative	0	1	0	0	0	0		MTbNotDetected									Seven	1.00:00:00			0	0	0	0	0	0	0	0	0		0	0	0	0	2	2
Male	TBSuspect	None	KnownPositive	KnownPositive	KnownPositive	0	1	0	0	0	0		MTbNotDetected									Seven	12:30:00			0	0	0	0	0	0	0	0	0		0	0	0	0	2	1
Male	TBSuspect	None	KnownPositive	KnownPositive	KnownPositive	0	1	0	0	0	0		MTbNotDetected									Seven	12:00:00			0	0	0	0	0	0	0	0	0		0	0	0	0
Male	TBSuspect	None	KnownPositive	KnownPositive	KnownPositive	0	1	0	0	0	0		MTbNotDetected									Seven	12:00:00			0	0	0	0	0	0	0	0	0		0	0	0	0
Female	TBSuspect	None	KnownPositive	KnownPositive	KnownPositive	0	1	0	0	0	0		MTbNotDetected									Seven				0	0	0	0	0	0	0	0	0		0	0	0	0	2	0
Male	TBSuspect	None	KnownPositive	KnownPositive	KnownPositive	0	1	0	1	0	0		MTbDetected	Sensitive	Medium		AFBPlusPlus					Seven	1.07:35:00	4.08:00:00		0	0	0	0	0	0	0	0	0		0	0	0	0	3	1
Male	TBSuspect	None	Yes	Yes	Positive	0	1	0	0	0	0		MTbNotDetected									Seven	12:00:00			0	0	0	0	0	0	0	0	0		0	0	0	0	1	1
Female	TBSuspect	None	Yes	Yes	KnownPositive	0	1	0	0	0	0		MTbNotDetected									Seven	12:00:00			0	0	0	0	0	0	0	0	0		0	0	0	0	2	0
Female	TBSuspect	None	KnownPositive	KnownPositive	KnownPositive	0	1	0	0	0	0		MTbNotDetected									Seven	12:00:00			0	0	0	0	0	0	0	0	0		0	0	0	0	3	0
Female	TBSuspect	None	KnownPositive	KnownPositive	KnownPositive	0	1	0	0	0	0		MTbNotDetected									Seven	12:15:00			0	0	0	0	0	0	0	0	0		0	0	0	0	1	1
Female	TBSuspect	None	Yes	Yes	Negative	0	1	0	0	0	0		MTbDetected	Sensitive	Medium							Seven				0	0	0	0	0	0	0	0	0		0	0	0	1
Male	TBSuspect	None	Yes	Yes	Positive	0	1	0	0	0	0		MTbNotDetected									Seven	01:54:59			0	0	0	0	0	0	0	0	0		0	0	0	0	1	1
Male	TBSuspect	None	Yes	Yes	Positive	0	1	0	0	0	0		MTbNotDetected									Seven				0	0	0	0	0	0	0	0	0		0	0	0	0
Male	TBSuspect	None	Yes	Yes	Positive	0	1	0	1	0	0		MTbDetected	Sensitive	VeryLow		AFBNegative					Seven	11:50:00	4.08:00:00		0	0	0	0	0	0	0	0	0		0	1	0	0	1	1
Male	TBSuspect	None	Yes	Yes	Negative	0	1	0	0	0	0		MTbNotDetected										03:00:00			0	0	0	0	0	0	0	0	0		0	0	0	0	2	2
Male	TBSuspect	None	KnownPositive	KnownPositive	KnownPositive	0	1	0	0	0	0		Error			2035						Seven				0	0	0	0	0	0	0	0	0		0	0	0	0	5	2
Male	TBSuspect	None	KnownPositive	KnownPositive	KnownPositive	0	1	0	0	0	0		MTbNotDetected									Seven	01:30:00			0	0	0	0	0	0	0	0	0		0	0	0	0	3	1
Female	TBSuspect	None	No	No	Negative	0	1	0	0	0	0		MTbNotDetected									Seven	12:00:00			0	0	0	0	0	0	0	0	0		0	0	0	0
Male	TBSuspect	None	KnownPositive	KnownPositive	KnownPositive	0	1	0	0	0	0		MTbNotDetected										12:00:00			0	0	0	0	0	0	0	0	0		0	0	0	0
Male	TBSuspect	None	Yes	Yes	Positive	0	1	0	0	0	0		MTbNotDetected										12:00:00			0	0	0	0	0	0	0	0	0		0	0	0	0
Female	TBSuspect	None	KnownPositive	KnownPositive	KnownPositive	0	1	0	0	0	0		MTbNotDetected									Seven	12:00:00			0	0	0	0	0	0	0	0	0		0	0	0	0	2	0
Female	TBSuspect	None	KnownPositive	KnownPositive	KnownPositive	0	1	0	0	0	0		MTbNotDetected									Seven	12:00:00			0	0	0	0	0	0	0	0	0		0	0	0	0	1	0
Female	TBSuspect	None	KnownPositive	KnownPositive	KnownPositive	0	1	0	0	0	0		MTbNotDetected										12:00:00			0	0	0	0	0	0	0	0	0		0	0	0	0
Male	TBSuspect	None	KnownPositive	KnownPositive	Negative	0	1	0	0	0	0		MTbNotDetected									Seven	12:00:00			0	0	0	0	0	0	0	0	0		0	0	0	0	1	1
Female	TBSuspect	None	KnownPositive	KnownPositive	KnownPositive	0	1	0	0	0	0		Error			5011						Seven	12:00:00			0	0	0	0	0	0	0	0	0		0	0	0	0
Female	TBSuspect	None	KnownPositive	KnownPositive	KnownPositive	0	1	0	0	0	0		MTbNotDetected									Seven	01:00:00			0	0	0	0	0	0	0	0	0		0	0	0	0	1	1
Female	TBSuspect	None	Yes	Yes	Negative	0	1	0	0	0	0		Pending									Seven				0	0	0	0	0	0	0	0	0		0	0	0	0
Female	TBSuspect	None	KnownPositive	KnownPositive	KnownPositive	0	1	0	0	0	0		MTbNotDetected									Seven	3.00:00:00			0	0	0	0	0	0	0	0	0		0	0	0	0	3	0
Male	TBSuspect	None	KnownPositive	KnownPositive	KnownPositive	0	1	0	0	1	0		Error			5011		MTbNotDetected					1.00:00:00			0	0	0	0	0	0	0	0	0		0	0	0	0
Female	TBSuspect	None	Yes	Yes	Negative	0	1	0	0	0	0		MTbNotDetected									Seven	01:00:00			0	0	0	0	0	0	0	0	0		0	0	0	0	1	1
Female	TBSuspect	None	Yes	Yes	Negative	0	1	0	0	0	0		MTbDetected	Sensitive	Medium							Seven	12:00:00			0	0	0	0	0	0	0	0	0		0	0	0	0
Male	TBSuspect	None	Yes	Yes	Negative	0	1	0	0	0	0		MTbDetected	Sensitive	Low							Seven	12:00:00			0	0	0	0	0	0	0	0	0		0	0	0	0			The patient is on TB treatment and defaulted
Female	TBSuspect	None	KnownPositive	KnownPositive	KnownPositive	0	1	0	0	0	0		MTbNotDetected										12:00:00			0	0	0	0	0	0	0	0	0		0	0	0	0
Male	TBSuspect	None	Yes	Yes	Negative	0	1	0	0	0	0		MTbNotDetected									Seven	12:00:00			0	0	0	0	0	0	0	0	0		0	0	0	0
Female	TBSuspect	None	KnownPositive	KnownPositive	KnownPositive	0	1	0	1	0	0		MTbDetected	Sensitive	Low		AFBNegative					Seven	1.00:00:00	10.00:00:00		0	0	0	0	0	0	0	0	0		0	1	0	0	1	0
Female	TBSuspect	None	Yes	Yes	Positive	0	1	0	0	0	0		MTbNotDetected									Seven	12:00:00			0	0	0	0	0	0	0	0	0		0	0	0	0
Female	TBSuspect	None	KnownPositive	KnownPositive	KnownPositive	0	1	0	0	0	0		Pending									Seven				0	0	0	0	0	0	0	0	0		0	0	0	0
Male	TBSuspect	None	KnownPositive	KnownPositive	KnownPositive	0	1	0	1	0	0		MTbDetected	Sensitive	Medium		Pending					Seven	12:00:00			0	0	0	0	0	0	0	0	0		0	1	0	0	2	0
Female	TBSuspect	None	KnownPositive	KnownPositive	KnownPositive	0	1	0	0	0	0		MTbNotDetected										12:00:00			0	0	0	0	0	0	0	0	0		0	0	0	0
Female	TBSuspect	None	KnownPositive	KnownPositive	KnownPositive	0	1	0	0	0	0		MTbNotDetected									Seven	02:00:00			0	0	0	0	0	0	0	0	0		0	0	0	0	3	2
Male	TBSuspect	None	Yes	Yes	Negative	0	1	0	0	0	0		Pending									Seven				0	0	0	0	0	0	0	0	0		0	0	0	0	4	1
Male	TBSuspect	None	KnownPositive	KnownPositive	KnownPositive	0	1	0	0	0	0		MTbNotDetected									Seven	-1.00:00:00			0	0	0	0	0	0	0	0	0		0	0	0	0	2	0
Male	TBSuspect	None	KnownPositive	KnownPositive	KnownPositive	0	1	0	0	0	0		MTbNotDetected										12:00:00			0	0	0	0	0	0	0	0	0		0	0	0	0
Female	TBSuspect	None	No	No	Negative	0	1	0	0	0	0		MTbNotDetected										12:00:00			0	0	0	0	0	0	0	0	0		0	0	0	0
Male	TBSuspect	None	Yes	Yes	KnownPositive	0	1	0	0	0	0		MTbNotDetected									Seven	12:00:00			0	0	0	0	0	0	0	0	0		0	0	0	0
Female	TBSuspect	None	KnownPositive	KnownPositive	KnownPositive	0	1	0	0	0	0		MTbNotDetected									Seven				0	0	0	0	0	0	0	0	0		0	0	0	0	3	0
Male	TBSuspect	None	KnownPositive	KnownPositive	KnownPositive	0	1	0	0	0	0		MTbNotDetected													0	0	0	0	0	0	0	0	0		0	0	0	0	1	1
Male	TBSuspect	None	Yes	Yes	Positive	0	1	0	0	0	0		MTbDetected	Sensitive	Medium							Seven	12:00:00			0	0	0	0	0	0	0	0	0		0	1	0	0	3	2	The Patient has been in contact with a active TB patient
Male	TBSuspect	None	No	No	Negative	0	1	0	0	0	0		MTbNotDetected									Seven				0	0	0	0	0	0	0	0	0		0	0	0	0
Female	TBSuspect	None	Yes	Yes	KnownPositive	0	1	0	0	0	0		MTbNotDetected									Seven	12:00:00			0	0	0	0	0	0	0	0	0		0	0	0	0
Male	TBSuspect	None	KnownPositive	KnownPositive	KnownPositive	0	1	0	0	0	0		MTbNotDetected										12:00:00			0	0	0	0	0	0	0	0	0		0	0	0	0
Male	TBSuspect	None	KnownPositive	KnownPositive	KnownPositive	0	1	0	0	0	0		MTbNotDetected									Seven				0	0	0	0	0	0	0	0	0		0	0	0	0	3	0
Female	TBSuspect	ReceivedPaperTraceSlip	KnownPositive	KnownPositive	KnownPositive	0	1	0	0	0	0		MTbNotDetected									Seven	12:00:00			0	0	0	0	0	0	0	0	0		0	0	0	0
Male	TBSuspect	None	KnownPositive	KnownPositive	KnownPositive	0	1	0	0	0	0		MTbNotDetected									Seven	02:00:00			0	0	0	0	0	0	0	0	0		0	0	0	0
Male	TBSuspect	None	Yes	Yes	Positive	0	1	0	0	0	0		MTbNotDetected									Seven	12:00:00			0	0	0	0	0	0	0	0	0		0	0	0	0	2	0
Male	TBSuspect	None	Yes	Yes	Negative	0	1	0	0	0	0		Pending									Seven				0	0	0	0	0	0	0	0	0		0	0	0	0
Female	TBSuspect	None	Yes	Yes	KnownPositive	0	1	0	0	0	0		MTbNotDetected									Seven	12:00:00			0	0	0	0	0	0	0	0	0		0	0	0	0
Male	TBSuspect	None	KnownPositive	KnownPositive	KnownPositive	0	1	0	0	0	0		MTbNotDetected										12:00:00			0	0	0	0	0	0	0	0	0		0	0	0	0
Female	TBSuspect	None	Yes	Yes	Positive	0	1	0	0	0	0		MTbNotDetected									Seven				0	0	0	0	0	0	0	0	0		0	0	0	0		1
Female	TBSuspect	None	KnownPositive	KnownPositive	KnownPositive	0	1	0	0	0	0		MTbNotDetected										1.00:00:00			0	0	0	0	0	0	0	0	0		0	0	0	0
Female	TBSuspect	None	Yes	Yes	Negative	0	1	0	0	0	0		MTbNotDetected									Seven	12:00:00			0	0	0	0	0	0	0	0	0		0	0	0	0	2	0
Male	TBSuspect	None	No	No	Negative	0	1	0	0	0	0		MTbNotDetected									Seven	12:00:00			0	0	0	0	0	0	0	0	0		0	0	0	0
Female	TBSuspect	None	Yes	Yes	KnownPositive	0	1	0	0	0	0		MTbNotDetected									Seven	12:00:00			0	0	0	0	0	0	0	0	0		0	0	0	0
Male	TBSuspect	None	KnownPositive	KnownPositive	KnownPositive	0	1	0	0	0	0		MTbNotDetected									Seven	12:00:00			0	0	0	0	0	0	0	0	0		0	0	0	0
Male	TBSuspect	None	Yes	KnownPositive	KnownPositive	0	1	0	0	0	0		MTbDetected	Sensitive	Low							Seven	12:00:00			0	0	0	0	0	0	0	0	0		0	0	0	1	1	1	Completed TB treatment in DECEMBER 2011, Second Sputum sent for smear
Male	TBSuspect	None	Yes	Yes	Negative	0	1	0	0	0	0		MTbNotDetected									Seven				0	0	0	0	0	0	0	0	0		0	0	0	0
Female	TBSuspect	None	Yes	Yes	Positive	0	1	0	0	0	0		Invalid										03:00:00			0	0	0	0	0	0	0	0	0		0	0	0	0			PT was requested to produce another sputum
Male	TBSuspect	None	KnownPositive	KnownPositive	KnownPositive	0	1	0	0	0	0		MTbNotDetected									Seven	01:09:59			0	0	0	0	0	0	0	0	0		0	0	0	0	2	1
Female	TBSuspect	None	KnownPositive	KnownPositive	KnownPositive	0	1	0	0	0	0		MTbNotDetected									Seven	03:00:00			0	0	0	0	0	0	0	0	0		0	0	0	0
Female	TBSuspect	None	Yes	Yes	KnownPositive	0	1	0	0	0	0		MTbNotDetected									Seven	12:00:00			0	0	0	0	0	0	0	0	0		0	0	0	0
Male	TBSuspect	None	KnownPositive	KnownPositive	KnownPositive	0	1	0	0	0	0		MTbNotDetected									Seven	1.00:00:00			0	0	0	0	0	0	0	0	0		0	0	0	0	2	0
Male	TBSuspect	None	Yes	Yes	Positive	0	1	0	0	0	0		MTbNotDetected										1.14:00:00			0	0	0	0	0	0	0	0	0		0	0	0	0	4	1
Male	TBSuspect	None	Yes	Yes	Positive	0	1	0	0	0	0		MTbNotDetected									Seven				0	0	0	0	0	0	0	0	0		0	0	0	0
Female	TBSuspect	None	Yes	Yes	Positive	0	1	0	0	0	0		MTbNotDetected									Seven	12:00:00			0	0	0	0	0	0	0	0	0		0	0	0	0	2	0
Male	TBSuspect	None	KnownPositive	KnownPositive	KnownPositive	0	1	0	0	0	0		MTbNotDetected									Seven	12:00:00			0	0	0	0	0	0	0	0	0		0	0	0	0	2	1
Male	TBSuspect	None	No	No	Positive	0	1	0	0	0	0		MTbNotDetected	Sensitive	Medium							Seven	2.00:00:00			0	0	0	0	0	0	0	0	0		0	0	0	0	2	0
Female	TBSuspect	None	Yes	Yes	Positive	0	1	0	0	0	0		MTbNotDetected													0	0	0	0	0	0	0	0	0		0	0	0	0
Female	TBSuspect	None	Yes	Yes	Positive	0	1	0	0	0	0		MTbNotDetected									Seven	12:00:00			0	0	0	0	0	0	0	0	0		0	0	0	0	2	0
Female	TBSuspect	None	KnownPositive	KnownPositive	KnownPositive	0	1	0	0	1	0		MTbNotDetected					MTbNotDetected					12:00:00			0	0	0	0	0	0	0	0	0		0	0	0	0
Female	TBSuspect	None	KnownPositive	KnownPositive	KnownPositive	0	1	0	0	0	0		MTbNotDetected									Seven				0	0	0	0	0	0	0	0	0		0	0	0	0	2	0
Female	TBSuspect	None	Yes	Yes	Negative	0	1	0	0	0	0		Pending									Seven	12:00:00			0	0	0	0	0	0	0	0	0		0	0	0	0	1	1
Female	TBSuspect	None	Yes	Yes	Positive	0	1	0	0	0	0		MTbNotDetected										12:00:00			0	0	0	0	0	0	0	0	0		0	0	0	0
Female	TBSuspect	None	Yes	Yes	KnownPositive	0	1	0	0	0	0		MTbNotDetected									Seven	12:00:00			0	0	0	0	0	0	0	0	0		0	0	0	0
Female	TBSuspect	None	KnownPositive	KnownPositive	KnownPositive	0	1	0	0	0	0		MTbNotDetected									Seven	-4.09:00:00			0	0	0	0	0	0	0	0	0		0	0	0	0
Male	TBSuspect	None	Yes	Yes	Positive	0	1	0	0	0	0		MTbNotDetected									Seven	12:00:00			0	0	0	0	0	0	0	0	0		0	0	0	0	6	1
Female	TBSuspect	None	Yes	Yes	KnownPositive	0	1	0	0	0	0		MTbNotDetected									Seven	12:00:00			0	0	0	0	0	0	0	0	0		0	0	0	0
Male	TBSuspect	None	KnownPositive	KnownPositive	KnownPositive	0	1	0	0	0	0		MTbNotDetected													0	0	0	0	0	0	0	0	0		0	0	0	0
Male	TBSuspect	None	Yes	Yes	Positive	0	1	0	1	0	0		MTbDetected	Sensitive	VeryLow		AFBNegative					Seven	02:39:59	4.07:30:00		0	0	0	0	0	0	0	0	0		0	1	0	0	1	1
Male	TBSuspect	None	KnownPositive	KnownPositive	KnownPositive	0	1	0	0	0	0		MTbNotDetected									Seven	12:00:00			0	0	0	0	0	0	0	0	0		0	0	0	0	4	2
Female	TBSuspect	None	KnownPositive	KnownPositive	KnownPositive	0	1	0	0	1	0		Error			5007		MTbNotDetected								0	0	0	0	0	0	0	0	0		0	0	0	0
Female	TBSuspect	None	KnownPositive	KnownPositive	KnownPositive	0	1	0	1	0	0		MTbDetected	Sensitive	VeryLow		AFBNegative					Seven	12:00:00			0	0	0	0	0	0	0	0	0		0	1	0	0	12	0
Male	TBSuspect	None	KnownPositive	KnownPositive	KnownPositive	0	1	0	1	0	0		MTbDetected	Sensitive	VeryLow		AFBPlusPlusPlus					Seven	12:00:00	4.00:00:00		0	0	0	0	0	0	0	0	0		0	1	0	0	1	0
Female	TBSuspect	None	No	No	Negative	0	1	0	0	0	0		MTbNotDetected										12:00:00			0	0	0	0	0	0	0	0	0		0	0	0	0
Female	TBSuspect	None	KnownPositive	KnownPositive	KnownPositive	0	1	0	0	0	0		MTbNotDetected									Seven	12:00:00			0	0	0	0	0	0	0	0	0		0	0	0	0	1	0
Male	TBSuspect	None	Yes	Yes	Negative	0	1	0	0	0	0		MTbNotDetected									Seven	03:05:00			0	0	0	0	0	0	0	0	0		0	0	0	0	4	2
Female	TBSuspect	None	KnownPositive	KnownPositive	KnownPositive	0	1	0	0	0	0		MTbNotDetected									Seven	03:10:00			0	0	0	0	0	0	0	0	0		0	0	0	0	3	1
Female	TBSuspect	None	KnownPositive	KnownPositive	KnownPositive	0	1	0	0	0	0		MTbNotDetected									Seven	12:00:00			0	0	0	0	0	0	0	0	0		0	0	0	0	5	0
Male	TBSuspect	None	KnownPositive	KnownPositive	KnownPositive	0	1	0	0	0	0		MTbNotDetected									Seven	12:00:00			0	0	0	0	0	0	0	0	0		0	0	0	0	4	0
Female	TBSuspect	None	KnownPositive	KnownPositive	KnownPositive	0	1	0	0	0	0		MTbNotDetected									Seven	12:00:00			0	0	0	0	0	0	0	0	0		0	0	0	0	1	0
Female	TBSuspect	None	Yes	Yes	Positive	0	1	0	0	0	0		MTbNotDetected									Seven	1.00:00:00			0	0	0	0	0	0	0	0	0		0	0	0	1	2	0
Female	TBSuspect	None	KnownPositive	KnownPositive	KnownPositive	0	1	0	0	0	0		MTbNotDetected									Seven	12:00:00			0	0	0	0	0	0	0	0	0		0	0	0	0	1	0
Male	TBSuspect	None	KnownPositive	KnownPositive	KnownPositive	0	1	0	0	0	0		MTbNotDetected									Seven				0	0	0	0	0	0	0	0	0		0	0	0	0	2	0
Male	TBSuspect	None	Yes	Yes	Positive	0	1	0	0	0	0		MTbNotDetected									Seven	12:00:00			0	0	0	0	0	0	0	0	0		0	0	0	0
Female	TBSuspect	None	Yes	Yes	Negative	0	1	0	0	0	0		MTbNotDetected									Seven	12:00:00			0	0	0	0	0	0	0	0	0		0	0	0	0	5	1
Male	TBSuspect	None	Yes	Yes	KnownPositive	0	1	0	0	0	0		MTbNotDetected									Seven	12:00:00			0	0	0	0	0	0	0	0	0		0	0	0	0
Female	TBSuspect	None	KnownPositive	KnownPositive	Negative	0	1	0	0	0	0		MTbNotDetected									Seven	1.07:40:00			0	0	0	0	0	0	0	0	0		0	0	0	0
Male	TBSuspect	None	Yes	Yes	Negative	0	1	0	0	0	0		MTbNotDetected									Seven	12:00:00			0	0	0	0	0	0	0	0	0		0	0	0	0
Male	TBSuspect	None	KnownPositive	KnownPositive	KnownPositive	0	1	0	0	0	0		MTbNotDetected									Seven	3.00:00:00			0	0	0	0	0	0	0	0	0		0	0	0	0
Male	TBSuspect	None	KnownPositive	KnownPositive	KnownPositive	0	1	0	0	0	0		MTbNotDetected									Seven				0	0	0	0	0	0	0	0	0		0	0	0	0	2	0
Male	TBSuspect	None	KnownPositive	KnownPositive	KnownPositive	0	1	0	0	0	0		MTbNotDetected									Seven	12:00:00			0	0	0	0	0	0	0	0	0		0	0	0	0
Male	TBSuspect	None	Yes	Yes	Negative	0	1	0	0	0	0		MTbNotDetected									Seven	1.00:00:00			0	0	0	0	0	0	0	0	0		0	0	0	0
Female	TBSuspect	None	Yes	Yes	KnownPositive	0	1	0	0	0	0		MTbNotDetected									Seven	12:00:00			0	0	0	0	0	0	0	0	0		0	0	0	0	2	1
Male	TBSuspect	None	KnownPositive	KnownPositive	KnownPositive	0	1	0	0	0	0		MTbNotDetected									Seven	12:00:00			0	0	0	0	0	0	0	0	0		0	0	0	0
Male	TBSuspect	None	No	No	Negative	0	1	0	0	0	0		MTbNotDetected									Seven	12:00:00			0	0	0	0	0	0	0	0	0		0	0	0	0
Female	TBSuspect	None	Yes	Yes	Negative	0	1	0	0	0	0		MTbNotDetected									Seven	12:00:00			0	0	0	0	0	0	0	0	0		0	0	0	0
Male	TBSuspect	ReceivedPaperTraceSlip	KnownPositive	KnownPositive	KnownPositive	0	1	0	0	1	0		Error			5011		MTbNotDetected					7.00:00:00	12:00:00		0	0	0	0	0	0	0	0	0		0	0	0	0
Female	TBSuspect	None	Yes	Yes	Negative	0	1	0	0	0	0		MTbNotDetected									Seven	12:00:00			0	0	0	0	0	0	0	0	0		0	0	0	0	3	2
Male	TBSuspect	None	Yes	Yes	Negative	0	1	0	0	0	0		MTbNotDetected									Seven	12:00:00			0	0	0	0	0	0	0	0	0		0	0	0	0	6	2
Female	TBSuspect	None	Yes	No	Negative	0	1	0	0	0	0		MTbNotDetected									Seven	12:00:00			0	0	0	0	0	0	0	0	0		0	0	0	0	3	2
Male	TBSuspect	None	Yes	Yes	Negative	0	1	0	0	0	0		MTbNotDetected									Seven	03:30:00			0	0	0	0	0	0	0	0	0		0	0	0	0
Male	TBSuspect	None	KnownPositive	KnownPositive	KnownPositive	0	1	0	0	0	0		MTbNotDetected									Seven	02:10:03			0	0	0	0	0	0	0	0	0		0	0	0	0	3	1
Female	TBSuspect	None	KnownPositive	KnownPositive	KnownPositive	0	1	0	0	0	0		MTbNotDetected										12:00:00			0	0	0	0	0	0	0	0	0		0	0	0	0
Male	TBSuspect	None	Yes	Yes	KnownPositive	0	1	0	0	0	0		MTbNotDetected									Seven	12:00:00			0	0	0	0	0	0	0	0	0		0	0	0	0
Female	TBSuspect	None	KnownPositive	KnownPositive	KnownPositive	0	1	0	0	0	0		MTbNotDetected									Seven	12:00:00			0	0	0	0	0	0	0	0	0		0	0	0	0	6	1
Male	TBSuspect	None	KnownPositive	KnownPositive	KnownPositive	0	1	0	0	0	0		Error			2008						Seven	12:00:00			0	0	0	0	0	0	0	0	0		0	0	0	0
Male	TBSuspect	None	No	No	Negative	0	1	0	0	0	0		MTbNotDetected									Seven	12:00:00			0	0	0	0	0	0	0	0	0		0	0	0	0
Male	TBSuspect	None	Yes	Yes	Positive	0	1	0	0	0	0		MTbNotDetected									Seven	12:00:00			0	0	0	0	0	0	0	0	0		0	0	0	0	3	1
Male	TBSuspect	None	No	No	Negative	0	1	0	0	0	0		Pending									Seven				0	0	0	0	0	0	0	0	0		0	0	0	0
Male	TBSuspect	None	Yes	Yes	Negative	0	1	0	0	0	0		MTbDetected	Sensitive	Medium							Seven	12:00:00			0	0	0	0	0	0	0	0	0		0	0	0	0
Male	TBSuspect	None	KnownPositive	KnownPositive	KnownPositive	0	1	0	0	0	0		MTbNotDetected									Seven	4.00:00:00			0	0	0	0	0	0	0	0	0		0	0	0	0	4	0
Female	TBSuspect	None	KnownPositive	KnownPositive	KnownPositive	0	1	0	0	0	0		MTbNotDetected									Seven	12:00:00			0	0	0	0	0	0	0	0	0		0	0	0	0	2	1
Male	TBSuspect	None	Yes	Yes	KnownPositive	0	1	0	0	0	0		MTbNotDetected									Seven	12:00:00			0	0	0	0	0	0	0	0	0		0	0	0	0	1	0
Female	TBSuspect	None	KnownPositive	KnownPositive	KnownPositive	0	1	0	0	0	0		MTbNotDetected									Seven	12:00:00			0	0	0	0	0	0	0	0	0		0	0	0	0	9	0
Male	TBSuspect	None	KnownPositive	KnownPositive	KnownPositive	0	1	0	0	0	0		MTbNotDetected										02:30:00			0	0	0	0	0	0	0	0	0		0	0	0	0	2	1
Female	TBSuspect	None	Yes	Yes	KnownPositive	0	1	0	0	0	0		MTbNotDetected									Seven	12:00:00			0	0	0	0	0	0	0	0	0		0	0	0	0	1	2
Male	TBSuspect	None	No	No	Negative	0	1	0	1	0	0		MTbDetected	Sensitive	VeryLow		AFBPlusPlus					Seven	-1.00:00:00			0	0	0	0	0	0	0	0	0		0	1	0	0	3	0
Male	TBSuspect	None	KnownPositive	KnownPositive	KnownPositive	0	1	0	0	0	0		MTbNotDetected									Seven	12:00:00			0	0	0	0	0	0	0	0	0		0	0	0	0	12	0
Female	TBSuspect	None	KnownPositive	KnownPositive	KnownPositive	0	1	0	0	0	0		MTbNotDetected									Seven	12:00:00			0	0	0	0	0	0	0	0	0		0	0	0	0	12	0
Female	TBSuspect	None	Yes	Yes	KnownPositive	0	1	0	0	0	0		MTbNotDetected									Seven	12:00:00			0	0	0	0	0	0	0	0	0		0	0	0	0
Male	TBSuspect	None	Yes	Yes	Positive	0	1	0	0	0	0		MTbNotDetected									Seven	12:00:00			0	0	0	0	0	0	0	0	0		0	0	0	0
Male	TBSuspect	None	No	No	Negative	0	1	0	0	0	0		MTbNotDetected									Seven	12:00:00			0	0	0	0	0	0	0	0	0		0	0	0	0	2	0
Female	TBSuspect	None	KnownPositive	KnownPositive	KnownPositive	0	1	0	0	0	0		MTbNotDetected										12:00:00			0	0	0	0	0	0	0	0	0		0	0	0	0
Male	TBSuspect	None	KnownPositive	KnownPositive	KnownPositive	0	1	0	0	0	0		MTbNotDetected									Seven	12:00:00			0	0	0	0	0	0	0	0	0		0	0	0	0	3	1
Female	TBSuspect	None	KnownPositive	KnownPositive	KnownPositive	0	1	0	0	0	0		MTbNotDetected									Seven	12:00:00			0	0	0	0	0	0	0	0	0		0	0	0	0	2	0
Female	TBSuspect	None	KnownPositive	KnownPositive	KnownPositive	0	1	0	0	0	0		MTbNotDetected													0	0	0	0	0	0	0	0	0		0	0	0	0
Male	TBSuspect	None	KnownPositive	KnownPositive	KnownPositive	0	1	0	0	0	0		MTbNotDetected									Seven				0	0	0	0	0	0	0	0	0		0	0	0	0	2	0
Male	TBSuspect	None	KnownPositive	KnownPositive	KnownPositive	0	1	0	0	0	0		MTbNotDetected									Seven	1.10:00:00			0	0	0	0	0	0	0	0	0		0	0	0	0
Female	TBSuspect	None	KnownPositive	KnownPositive	KnownPositive	0	1	0	0	0	0		MTbDetected	Sensitive	High							Seven				0	0	0	0	0	0	0	0	0		0	1	0	0
Female	TBSuspect	None	Yes	Yes	Negative	0	1	0	0	0	0		MTbNotDetected									Seven	12:00:00			0	0	0	0	0	0	0	0	0		0	0	0	0
Male	TBSuspect	None	Yes	Yes	Positive	0	1	0	1	0	0		MTbDetected	Sensitive	Low		AFBPlusPlus					Seven	12:00:00	2.00:00:00		0	0	0	0	0	0	0	0	0		0	1	0	0	2	1
Female	TBSuspect	None	KnownPositive	KnownPositive	KnownPositive	0	1	0	0	0	0		Invalid										12:00:00			0	0	0	0	0	0	0	0	0		0	0	0	0
Male	TBSuspect	None	KnownPositive	KnownPositive	KnownPositive	0	1	0	0	0	0		MTbNotDetected									Seven	12:00:00			0	0	0	0	0	0	0	0	0		0	0	0	0
Female	TBSuspect	None	Yes	Yes	Negative	0	1	0	0	0	0		MTbNotDetected									Seven	12:00:00			0	0	0	0	0	0	0	0	0		0	0	0	0	4	1
Male	TBSuspect	None	Yes	Yes	Negative	0	1	0	0	0	0		MTbNotDetected									Seven	1.00:00:00			0	0	0	0	0	0	0	0	0		0	0	0	0	1
Female	TBSuspect	None	KnownPositive	KnownPositive	KnownPositive	0	1	0	0	0	0		MTbNotDetected									Seven	12:00:00			0	0	0	0	0	0	0	0	0		0	0	0	0	6	0
Male	TBSuspect	None	Yes	Yes	Negative	0	1	0	0	0	0		Pending									Seven				0	0	0	0	0	0	0	0	0		0	0	0	0
Male	TBSuspect	ReceivedPaperTraceSlip	No	No	Negative	0	1	0	0	0	0		MTbDetected	Resistant	Low								12:00:00			0	0	0	0	0	0	0	0	0		0	0	0	0
Female	TBSuspect	None	KnownPositive	KnownPositive	KnownPositive	0	1	0	0	0	0		MTbNotDetected													0	0	0	0	0	0	0	0	0		0	0	0	0
Male	TBSuspect	None	Yes	Yes	KnownPositive	0	1	0	0	0	0		MTbNotDetected									Seven	12:00:00			0	0	0	0	0	0	0	0	0		0	0	0	0
Female	TBSuspect	None	Yes	Yes	KnownPositive	0	1	0	0	0	0		MTbNotDetected									Seven	12:00:00			0	0	0	0	0	0	0	0	0		0	0	0	0
Male	TBSuspect	None	No	No	Negative	0	1	0	0	0	0		MTbDetected	Sensitive	Medium							Seven	12:00:00			0	0	0	0	0	0	0	0	0		0	1	0	0	3
Female	TBSuspect	None	Yes	Yes	Positive	0	1	0	0	0	0		MTbDetected	Sensitive	VeryLow							Seven	12:00:00			0	0	0	0	0	0	0	0	0		0	1	0	0
Female	TBSuspect	None	Yes	Yes	Positive	0	1	0	0	1	0		Error			5011		MTbNotDetected				Seven	7.12:28:00	3.08:00:00		0	0	0	0	0	0	0	0	0		0	0	0	0	4	2
Male	TBSuspect	None	Yes	Yes	Positive	0	1	0	0	0	0		MTbNotDetected										12:00:00			0	0	0	0	0	0	0	0	0		0	0	0	0
Male	TBSuspect	None	KnownPositive	KnownPositive	KnownPositive	0	1	0	0	0	0		MTbNotDetected									Seven				0	0	0	0	0	0	0	0	0		0	0	0	0
Female	TBSuspect	None	Yes	Yes	KnownPositive	0	1	0	0	0	0		MTbNotDetected									Seven	12:00:00			0	0	0	0	0	0	0	0	0		0	0	0	0
Male	TBSuspect	None	Yes	Yes	Positive	0	1	0	0	0	0		MTbNotDetected									Seven				0	0	0	0	0	0	0	0	0		0	0	0	0
Female	TBSuspect	None	KnownPositive	KnownPositive	KnownPositive	0	1	0	0	0	0		MTbNotDetected									Seven				0	0	0	0	0	0	0	0	0		0	0	0	0	3	0
Female	TBSuspect	None	KnownPositive	KnownPositive	KnownPositive	0	1	0	0	0	0		Pending									Seven				0	0	0	0	0	0	0	0	0		0	0	0	0	1	0
Female	TBSuspect	None	KnownPositive	KnownPositive	KnownPositive	0	1	0	0	0	0		MTbNotDetected									Seven	11:00:00			0	0	0	0	0	0	0	0	0		0	0	0	0	3	1
Male	TBSuspect	None	Yes	Yes	Positive	0	1	0	0	0	0		MTbNotDetected									Seven				0	0	0	0	0	0	0	0	0		0	0	0	0	1	0
Female	TBSuspect	None	KnownPositive	KnownPositive	KnownPositive	0	1	0	0	0	0		MTbDetected	Sensitive	VeryLow							Seven	1.00:00:00			0	0	0	0	0	0	0	0	0		0	1	0	0	5	0	Patient referred to her local clinic since she's not living around.No file number.
Male	TBSuspect	None	Yes	Yes	Negative	0	1	0	0	0	0		MTbNotDetected									Seven				0	0	0	0	0	0	0	0	0		0	0	0	0
Male	TBSuspect	None	KnownPositive	KnownPositive	KnownPositive	0	1	0	1	0	0		MTbDetected	Sensitive	Medium		AFBPlusPlusPlus					Seven	1.08:00:00	3.00:00:00		0	0	0	0	0	0	0	0	0		0	0	0	0	2	1	Pt reffered to Jeppe clinic with his results he was started on TB RX at Albert clinic on the 5/18/2012 and no file was opened at Albert
Female	TBSuspect	None	KnownPositive	KnownPositive	KnownPositive	0	1	0	0	0	0		MTbNotDetected									Seven	12:00:00			0	0	0	0	0	0	0	0	0		0	0	0	0
Male	TBSuspect	None	No	No	Negative	0	1	0	0	0	0		MTbNotDetected									Seven	12:00:00			0	0	0	0	0	0	0	0	0		0	0	0	0	1	0
Male	TBSuspect	None	KnownPositive	KnownPositive	KnownPositive	0	1	0	0	0	0		Pending									Seven				0	0	0	0	0	0	0	0	0		0	0	0	0
Male	TBSuspect	None	KnownPositive	KnownPositive	KnownPositive	0	1	0	0	0	0		MTbNotDetected									Seven	12:00:00			0	0	0	0	0	0	0	0	0		0	0	0	0	1	0
Male	TBSuspect	None	KnownPositive	KnownPositive	KnownPositive	0	1	0	0	0	0		MTbNotDetected									Seven				0	0	0	0	0	0	0	0	0		0	0	0	0	1	0
Male	TBSuspect	None	Yes	Yes	Negative	0	1	0	0	0	0		MTbNotDetected									Seven	3.00:00:00			0	0	0	0	0	0	0	0	0		0	0	0	0	2	0
Female	TBSuspect	None	Yes	Yes	Negative	0	1	0	0	0	0		MTbDetected	Sensitive	Low							Seven	-7.00:00:00			0	0	0	0	0	0	0	0	0		0	1	0	0
Male	TBSuspect	None	Yes	Yes	Positive	0	1	0	1	0	0		MTbDetected	Sensitive	Low		AFBScanty					Seven	12:00:00			0	0	0	0	0	0	0	0	0		0	1	0	0	12	0
Female	TBSuspect	None	KnownPositive	KnownPositive	KnownPositive	0	1	0	0	0	0		MTbNotDetected									Seven	12:00:00			0	0	0	0	0	0	0	0	0		0	0	0	0	5	3
Male	TBSuspect	None	Yes	Yes	Negative	0	1	0	0	0	0		MTbNotDetected									Seven	12:00:00			0	0	0	0	0	0	0	0	0		0	0	0	0
Male	TBSuspect	None	KnownPositive	KnownPositive	Negative	0	1	0	0	0	0		MTbNotDetected									Seven				0	0	0	0	0	0	0	0	0		0	0	0	0	1	0
Male	TBSuspect	None	Yes	Yes	Positive	0	1	0	1	0	0		MTbDetected	Sensitive	Low		AFBNegative					SevenToTwentyFour	12:00:00			0	0	0	0	0	0	0	0	0		0	1	0	0
Male	TBSuspect	None	KnownPositive	KnownPositive	KnownPositive	0	1	0	0	0	0		MTbNotDetected									Seven	1.00:00:00			0	0	0	0	0	0	0	0	0		0	0	0	0	4	0
Male	TBSuspect	None	Yes	Yes	Negative	0	1	0	0	0	0		MTbNotDetected									Seven	12:00:00			0	0	0	0	0	0	0	0	0		0	0	0	0
Male	TBSuspect	None	KnownPositive	KnownPositive	KnownPositive	0	1	0	0	0	0		MTbNotDetected									Seven	12:00:00			0	0	0	0	0	0	0	0	0		0	0	0	0
Male	TBSuspect	None	Yes	Yes	KnownPositive	0	1	0	1	0	0		MTbDetected	Sensitive	Low		Pending					Seven	-11.00:00:00			0	0	0	0	0	0	0	0	0		0	0	0	0	2	0
Female	TBSuspect	None	KnownPositive	KnownPositive	KnownPositive	0	1	0	0	0	0		MTbNotDetected									Seven	12:00:00			0	0	0	0	0	0	0	0	0		0	0	0	0	2	0
Male	TBSuspect	None	KnownPositive	KnownPositive	KnownPositive	0	1	0	0	0	0		Pending									Seven				0	0	0	0	0	0	0	0	0		0	0	0	0	1	0
Male	TBSuspect	None	KnownPositive	KnownPositive	KnownPositive	0	1	0	0	0	0		MTbNotDetected									Seven				0	0	0	0	0	0	0	0	0		0	0	0	0	4	0
Male	TBSuspect	None	Yes	Yes	Positive	0	1	0	0	0	0		MTbNotDetected									Seven	12:00:00			0	0	0	0	0	0	0	0	0		0	0	0	0
Female	TBSuspect	None	Yes	Yes	Positive	0	1	0	0	0	0		MTbNotDetected									Seven				0	0	0	0	0	0	0	0	0		0	0	0	0	1	1
Female	TBSuspect	None	Yes	Yes	Positive	0	1	0	0	0	0		MTbDetected	Sensitive	VeryLow							Seven				0	0	0	0	0	0	0	0	0		0	0	0	0	2	1
Female	TBSuspect	None	KnownPositive	KnownPositive	KnownPositive	0	1	0	0	0	0		MTbNotDetected									SevenToTwentyFour				0	0	0	0	0	0	0	0	0		0	0	0	0
Female	TBSuspect	None	No	No	Negative	0	1	0	0	0	0		Invalid									Seven	12:00:00			0	0	0	0	0	0	0	0	0		0	0	0	0
Male	TBSuspect	None	Yes	Yes	KnownPositive	0	1	0	0	0	0		Error			5007						Seven	12:00:00			0	0	0	0	0	0	0	0	0		0	0	0	0	2	0
Female	TBSuspect	None	KnownPositive	KnownPositive	KnownPositive	0	1	0	0	0	0		MTbNotDetected									Seven	12:00:00			0	0	0	0	0	0	0	0	0		0	0	0	0
Male	TBSuspect	None	No	No	Negative	0	1	0	0	0	0		MTbNotDetected									Seven	12:00:00			0	0	0	0	0	0	0	0	0		0	0	0	0
Female	TBSuspect	None	Yes	Yes	Negative	0	1	0	0	0	0		MTbNotDetected									Seven				0	0	0	0	0	0	0	0	0		0	0	0	0	4	0
Male	TBSuspect	None	Yes	Yes	KnownPositive	0	1	0	0	0	0		MTbNotDetected									Seven				0	0	0	0	0	0	0	0	0		0	0	0	0	3	2
Male	TBSuspect	None	KnownPositive	KnownPositive	KnownPositive	0	1	0	0	0	0		MTbNotDetected									Seven	12:00:00			0	0	0	0	0	0	0	0	0		0	0	0	0
Female	TBSuspect	None	Yes	Yes	KnownPositive	0	1	0	0	0	0		MTbNotDetected									Seven	12:00:00			0	0	0	0	0	0	0	0	0		0	0	0	0
Female	TBSuspect	None	KnownPositive	KnownPositive	KnownPositive	0	1	0	0	0	0		MTbNotDetected									Seven	12:00:00			0	0	0	0	0	0	0	0	0		0	0	0	0	2	0
Male	TBSuspect	None	KnownPositive	KnownPositive	KnownPositive	0	1	0	0	1	0		Error			5011		MTbNotDetected	Sensitive			Seven	12:00:00	01:30:00		0	0	0	0	0	0	0	0	0		0	0	0	0	3	2
Male	TBSuspect	None	No	No	Negative	0	1	0	0	0	0		MTbNotDetected									Seven	1.00:00:00			0	0	0	0	0	0	0	0	0		0	0	0	0
Male	TBSuspect	None	Yes	Yes	Positive	0	1	0	0	0	0		MTbNotDetected									Seven	12:00:00			0	0	0	0	0	0	0	0	0		0	0	0	0
Male	TBSuspect	None	Yes	Yes	Negative	0	1	0	0	0	0		MTbNotDetected									Seven	1.00:00:00			0	0	0	0	0	0	0	0	0		0	0	0	0
Male	TBSuspect	None	KnownPositive	KnownPositive	KnownPositive	0	1	0	0	0	0		MTbNotDetected										1.00:00:00			0	0	0	0	0	0	0	0	0		0	0	0	0
Female	TBSuspect	None	KnownPositive	KnownPositive	KnownPositive	0	1	0	0	0	0		MTbNotDetected									Seven	12:00:00			0	0	0	0	0	0	0	0	0		0	0	0	0	1	0
Male	TBSuspect	None	Yes	Yes	KnownPositive	0	1	0	0	0	0		MTbNotDetected									Seven	12:00:00			0	0	0	0	0	0	0	0	0		0	0	0	0
Female	TBSuspect	None	KnownPositive	KnownPositive	KnownPositive	0	1	0	0	0	0		MTbNotDetected									Seven	01:34:00			0	0	0	0	0	0	0	0	0		0	0	0	0	4	2
Male	TBSuspect	None	KnownPositive	KnownPositive	KnownPositive	0	1	0	0	0	0		MTbNotDetected										12:00:00			0	0	0	0	0	0	0	0	0		0	0	0	0
Male	TBSuspect	None	Yes	Yes	Positive	0	1	0	0	0	0		MTbNotDetected									Seven	12:00:00			0	0	0	0	0	0	0	0	0		0	0	0	0
Male	TBSuspect	None	KnownPositive	KnownPositive	KnownPositive	0	1	0	0	0	0		MTbNotDetected										12:00:00			0	0	0	0	0	0	0	0	0		0	0	0	0
Female	TBSuspect	None	Yes	Yes	KnownPositive	0	1	0	0	0	0		MTbNotDetected									Seven				0	0	0	0	0	0	0	0	0		0	0	0	0	2
Male	TBSuspect	None	KnownPositive	KnownPositive	KnownPositive	0	1	0	0	0	0		MTbNotDetected										12:00:00			0	0	0	0	0	0	0	0	0		0	0	0	0
Male	TBSuspect	None	KnownPositive	KnownPositive	KnownPositive	0	1	0	1	0	0		MTbDetected	Sensitive	Medium		AFBNegative					Seven	12:00:00			0	0	0	0	0	0	0	0	0		0	1	0	0	6	0
Female	TBSuspect	None	Yes	Yes	Negative	0	1	0	0	0	0		MTbNotDetected									Seven	12:00:00			0	0	0	0	0	0	0	0	0		0	0	0	0
Male	TBSuspect	None	Yes	Yes	KnownPositive	0	1	0	0	0	0		MTbDetected	Sensitive	VeryLow							Seven	12:00:00			0	0	0	0	0	0	0	0	0		0	1	0	0	2
Female	TBSuspect	None	Yes	Yes	Positive	0	1	0	0	0	0		MTbNotDetected									Seven	12:00:00			0	0	0	0	0	0	0	0	0		0	0	0	0	2	0
Male	TBSuspect	None	Yes	Yes	KnownPositive	0	1	0	0	0	0		MTbNotDetected									Seven	12:00:00			0	0	0	0	0	0	0	0	0		0	0	0	0
Female	TBSuspect	None	Yes	Yes	Negative	0	1	0	0	0	0		MTbNotDetected										12:00:00			0	0	0	0	0	0	0	0	0		0	0	0	0	2	1
Male	TBSuspect	None	Yes	Yes	KnownPositive	0	1	0	0	0	0		MTbNotDetected									Seven	12:00:00			0	0	0	0	0	0	0	0	0		0	0	0	0
Female	TBSuspect	None	KnownPositive	KnownPositive	KnownPositive	0	1	0	0	0	0		MTbNotDetected									Seven	12:00:00			0	0	0	0	0	0	0	0	0		0	0	0	0
Female	TBSuspect	None	Yes	Yes	KnownPositive	0	1	0	1	0	0		MTbNotDetected				Pending					Seven	12:00:00			0	0	0	0	0	0	0	0	0		0	0	0	0	2	0
Male	TBSuspect	None	KnownPositive	KnownPositive	Negative	0	1	0	0	0	0		Pending									Seven				0	0	0	0	0	0	0	0	0		0	0	0	0	1	0
Male	TBSuspect	None	Yes	Yes	Negative	0	1	0	1	0	0		MTbDetected	Sensitive	VeryLow		AFBScanty					Seven	12:00:00	2.00:00:00		0	0	0	0	0	0	0	0	0		0	0	0	0	2	0	PATIENT REFFERED TO JOUBERT PARK
Male	TBSuspect	None	KnownPositive	KnownPositive	KnownPositive	0	1	0	0	0	0		MTbNotDetected									Seven	1.00:00:00			0	0	0	0	0	0	0	0	0		0	0	0	0	4	0
Female	TBSuspect	None	Yes	Yes	Negative	0	1	0	0	1	0		Error			5011		MTbNotDetected				Seven	12:30:00	03:00:00		0	0	0	0	0	0	0	0	0		0	0	0	0	2	2
Male	TBSuspect	None	Yes	Yes	Positive	0	1	0	0	0	0		MTbNotDetected									Seven	12:00:00			0	0	0	0	0	0	0	0	0		0	0	0	0	1	1
Male	TBSuspect	None	Yes	Yes	KnownPositive	0	1	0	0	0	0		MTbNotDetected									Seven	12:00:00			0	0	0	0	0	0	0	0	0		0	0	0	0
Male	TBSuspect	None	KnownPositive	KnownPositive	KnownPositive	0	1	0	0	0	0		MTbNotDetected									Seven	-18.11:00:00			0	0	0	0	0	0	0	0	0		0	0	0	0	2	2
Male	TBSuspect	None	Yes	Yes	Negative	0	1	0	0	0	0		MTbNotDetected									Seven	12:00:00			0	0	0	0	0	0	0	0	0		0	0	0	0
Male	TBSuspect	None	Yes	Yes	Negative	0	1	0	0	0	0		MTbNotDetected										12:00:00			0	0	0	0	0	0	0	0	0		0	0	0	0
Male	TBSuspect	None	Yes	Yes	Negative	0	1	0	0	0	0		MTbNotDetected									Seven				0	0	0	0	0	0	0	0	0		0	0	0	0
Male	TBSuspect	None	Yes	Yes	Negative	0	1	0	0	0	0		MTbNotDetected									Seven	12:00:00			0	0	0	0	0	0	0	0	0		0	0	0	0	3	1
Male	TBSuspect	None	Yes	Yes	Positive	0	1	0	0	0	0		MTbNotDetected									Seven	12:00:00			0	0	0	0	0	0	0	0	0		0	0	0	0	2	1
Female	TBSuspect	None	Yes	Yes	Negative	0	1	0	0	0	0		MTbNotDetected									Seven	12:00:00			0	0	0	0	0	0	0	0	0		0	0	0	0
Female	TBSuspect	None	Yes	Yes	KnownPositive	0	1	0	0	0	0		MTbNotDetected									Seven	12:00:00			0	0	0	0	0	0	0	0	0		0	0	0	0
Female	TBSuspect	None	KnownPositive	KnownPositive	KnownPositive	0	1	0	0	0	0		MTbNotDetected									Seven	02:00:00			0	0	0	0	0	0	0	0	0		0	0	0	0	3	2
Male	TBSuspect	None	KnownPositive	KnownPositive	KnownPositive	0	1	0	0	0	0		MTbNotDetected													0	0	0	0	0	0	0	0	0		0	0	0	0
Male	TBSuspect	None	Yes	Yes	Positive	0	1	0	0	0	0		MTbDetected	Sensitive	VeryLow							Seven	12:00:00			0	0	0	0	0	0	0	0	0		0	0	0	0	1	1
Male	TBSuspect	None	KnownPositive	KnownPositive	KnownPositive	0	1	0	0	0	0		MTbDetected	Sensitive	Low								12:00:00			0	0	0	0	0	0	0	0	0		0	0	0	0
Female	TBSuspect	None	KnownPositive	KnownPositive	KnownPositive	0	1	0	0	0	0		Error			5011						Seven	1.11:25:00			0	0	0	0	0	0	0	0	0		0	0	0	0	4	1
Female	TBSuspect	None	Yes	Yes	Positive	0	1	0	0	0	0		MTbNotDetected									Seven	12:00:00			0	0	0	0	0	0	0	0	0		0	0	0	0
Female	TBSuspect	None	Yes	Yes	Positive	0	1	0	0	0	0		MTbNotDetected									Seven	12:00:00			0	0	0	0	0	0	0	0	0		0	0	0	0		1
Male	TBSuspect	ReceivedPaperTraceSlip	KnownPositive	KnownPositive	KnownPositive	0	1	0	0	0	0		MTbNotDetected										12:00:00			0	0	0	0	0	0	0	0	0		0	0	0	0
Female	TBSuspect	None	Yes	Yes	KnownPositive	0	1	0	0	0	0		MTbNotDetected									Seven	12:00:00			0	0	0	0	0	0	0	0	0		0	0	0	0
Male	TBSuspect	None	Yes	Yes	Positive	0	1	0	0	0	0		MTbDetected	Sensitive	Medium							Seven	12:00:00			0	0	0	0	0	0	0	0	0		0	0	0	0
Male	TBSuspect	None	Yes	Yes	KnownPositive	0	1	0	0	0	0		MTbNotDetected									Seven				0	0	0	0	0	0	0	0	0		0	0	0	0	1
Male	TBSuspect	None	KnownPositive	KnownPositive	KnownPositive	0	1	0	0	0	0		MTbNotDetected									Seven	1.00:00:00			0	0	0	0	0	0	0	0	0		0	0	0	0
Male	TBSuspect	None	Yes	Yes	Negative	0	1	0	0	0	0		MTbDetected	Sensitive	Low							Seven				0	0	0	0	0	0	0	0	0		0	0	0	0	4	1	Pt didnot collect his results DOTS supporters traced the pt at the above address and only to find out that he does not live at this address.
Male	TBSuspect	None	KnownPositive	KnownPositive	KnownPositive	0	1	0	0	0	0		MTbNotDetected									Seven	1.00:00:00			0	0	0	0	0	0	0	0	0		0	0	0	0	2	0
Female	TBSuspect	None	Yes	Yes	Positive	0	1	0	0	1	0		Error			2008		MTbNotDetected				Seven	1.11:10:00	01:30:00		0	0	0	0	0	0	0	0	0		0	0	0	0	1	1
Female	TBSuspect	None	Yes	Yes	KnownPositive	0	1	0	0	0	0		MTbNotDetected									Seven				0	0	0	0	0	0	0	0	0		0	0	0	0
Female	TBSuspect	None	KnownPositive	KnownPositive	KnownPositive	0	1	0	0	0	0		MTbNotDetected									Seven	12:00:00			0	0	0	0	0	0	0	0	0		0	0	0	0
Female	TBSuspect	None	Yes	Yes	Positive	0	1	0	0	0	0		MTbNotDetected									Seven	12:00:00			0	0	0	0	0	0	0	0	0		0	0	0	0	2	1
Female	TBSuspect	None	No	No	Negative	0	1	0	1	0	0		MTbDetected	Sensitive	Low		AFBNegative					Seven	1.00:00:00			0	0	0	0	0	0	0	0	0		0	1	0	0	4	0
Female	TBSuspect	None	KnownPositive	KnownPositive	KnownPositive	0	1	0	0	0	0		MTbDetected	Sensitive	Low								12:00:00			0	0	0	0	0	0	0	0	0		0	0	0	0
Female	TBSuspect	None	KnownPositive	KnownPositive	KnownPositive	0	1	0	0	0	0		MTbNotDetected									Seven	02:00:00			0	0	0	0	0	0	0	0	0		0	0	0	0	1	1
Female	TBSuspect	None	Yes	Yes	Positive	0	1	0	0	0	0		MTbNotDetected									Seven	-6.00:00:00			0	0	0	0	0	0	0	0	0		0	0	0	0
Female	TBSuspect	None	KnownPositive	KnownPositive	KnownPositive	0	1	0	0	0	0		MTbNotDetected	Sensitive									12:00:00			0	0	0	0	0	0	0	0	0		0	0	0	0
Female	TBSuspect	None	KnownPositive	KnownPositive	KnownPositive	0	1	0	0	0	0		MTbNotDetected									Seven	12:00:00			0	0	0	0	0	0	0	0	0		0	0	0	0
Male	TBSuspect	None	Yes	Yes	Negative	0	1	0	1	0	0		MTbDetected	Sensitive	High		AFBPlusPlusPlus					Seven	12:00:00	6.00:00:00		0	0	0	0	0	0	0	0	0		0	1	0	0	1	0
Female	TBSuspect	None	No	No	Negative	0	1	0	0	0	0		MTbNotDetected									Seven	03:45:00			0	0	0	0	0	0	0	0	0		0	0	0	0	2	1
Female	TBSuspect	None	KnownPositive	KnownPositive	KnownPositive	0	1	0	0	0	0		MTbNotDetected									Seven				0	0	0	0	0	0	0	0	0		0	0	0	0	2	0
Male	TBSuspect	None	KnownPositive	KnownPositive	KnownPositive	0	1	0	0	0	0		MTbNotDetected									Seven				0	0	0	0	0	0	0	0	0		0	0	0	0
Male	TBSuspect	None	Yes	Yes	Positive	0	1	0	0	0	0		MTbNotDetected									Seven	12:00:00			0	0	0	0	0	0	0	0	0		0	0	0	0
Male	TBSuspect	None	KnownPositive	KnownPositive	KnownPositive	0	1	0	0	0	0		MTbNotDetected									Seven	03:00:00			0	0	0	0	0	0	0	0	0		0	0	0	0	2	2
Male	TBSuspect	None	Yes	Yes	Positive	0	1	0	0	0	0		MTbNotDetected									Seven	12:00:00			0	0	0	0	0	0	0	0	0		0	0	0	0
Male	TBSuspect	None	Yes	Yes	Positive	0	1	0	0	0	0		MTbNotDetected									Seven				0	0	0	0	0	0	0	0	0		0	0	0	0
Male	TBSuspect	None	Yes	Yes	Positive	0	1	0	0	0	0		MTbNotDetected									Seven	12:00:00			0	0	0	0	0	0	0	0	0		0	0	0	0	2	0
Male	TBSuspect	None	KnownPositive	KnownPositive	KnownPositive	0	1	0	0	0	0		MTbDetected	Sensitive	Low							Seven	1.00:00:00			0	0	0	0	0	0	0	0	0		0	1	0	0	1	0	Transferred to his local clinic.
Female	TBSuspect	None	Yes	Yes	KnownPositive	0	1	0	0	0	0		MTbNotDetected									Seven	12:00:00			0	0	0	0	0	0	0	0	0		0	0	0	0
Female	TBSuspect	ReceivedPaperTraceSlip	No	No	Negative	0	1	0	0	0	0		MTbDetected	Sensitive	Medium							Seven	12:00:00			0	0	0	0	0	0	0	0	0		0	1	0	0
Female	TBSuspect	None	Yes	Yes	Negative	0	1	0	0	0	0		MTbNotDetected									Seven				0	0	0	0	0	0	0	0	0		0	0	0	0	1	0
Male	TBSuspect	None	Yes	Yes	Negative	0	1	0	0	0	0		MTbNotDetected									Seven	3.00:00:00			0	0	0	0	0	0	0	0	0		0	0	0	0	1	0	MAYFAIR RESULT.
Female	TBSuspect	PatientVisitedAtHome	No	No	Negative	0	1	0	0	0	0		MTbNotDetected										1.00:00:00			0	0	0	0	0	0	0	0	0		0	0	0	0
Female	TBSuspect	None	Yes	Yes	Positive	0	1	0	0	0	0		MTbNotDetected									Seven	12:00:00			0	0	0	0	0	0	0	0	0		0	0	0	0
Female	TBSuspect	None	Yes	Yes	Positive	0	1	0	0	0	0		Pending									Seven				0	0	0	0	0	0	0	0	0		0	0	0	0	5	1
Female	TBSuspect	None	Yes	Yes	Positive	0	1	0	0	0	0		MTbNotDetected									Seven	12:00:00			0	0	0	0	0	0	0	0	0		0	0	0	0	7	3
Female	TBSuspect	None	Yes	Yes	Negative	0	1	0	1	0	0		MTbDetected	Sensitive	Medium		AFBPlusPlus					Seven	12:00:00	15.00:00:00		0	0	0	0	0	0	0	0	0		0	1	0	0	8	1	Patient had TB before will be taking Streptomycin 3ml for 40 days.
Male	TBSuspect	None	Yes	Yes	KnownPositive	0	1	0	0	0	0		MTbNotDetected									Seven	12:00:00			0	0	0	0	0	0	0	0	0		0	0	0	0	2	1
Female	TBSuspect	None	Yes	Yes	Positive	0	1	0	0	0	0		MTbNotDetected									Seven				0	0	0	0	0	0	0	0	0		0	0	0	0
Male	TBSuspect	None	No	No	Negative	0	1	0	0	0	0		MTbNotDetected										-2.00:00:00			0	0	0	0	0	0	0	0	0		0	0	0	0
Male	TBSuspect	None	Yes	Yes	Positive	0	1	0	0	0	0		MTbNotDetected									Seven	12:00:00			0	0	0	0	0	0	0	0	0		0	0	0	0
Female	TBSuspect	None	KnownPositive	KnownPositive	KnownPositive	0	1	0	0	0	0		MTbNotDetected													0	0	0	0	0	0	0	0	0		0	0	0	0
Female	TBSuspect	None	Yes	Yes	Positive	0	1	0	0	0	0		MTbNotDetected									Seven	12:00:00			0	0	0	0	0	0	0	0	0		0	0	0	0
Female	TBSuspect	None	KnownPositive	KnownPositive	KnownPositive	0	1	0	0	0	0		MTbNotDetected									Seven				0	0	0	0	0	0	0	0	0		0	0	0	0
Male	TBSuspect	None	Yes	Yes	Negative	0	1	0	0	0	0		MTbNotDetected									Seven	12:00:00			0	0	0	0	0	0	0	0	0		0	0	0	0	3	1
Female	TBSuspect	None	KnownPositive	KnownPositive	KnownPositive	0	1	0	0	1	0		Error			2035		MTbNotDetected				Seven	1.00:00:00	1.00:00:00		0	0	0	0	0	0	0	0	0		0	0	0	0	5	0
Male	TBSuspect	None	Yes	Yes	KnownPositive	0	1	0	0	0	0		MTbNotDetected									Seven	12:00:00			0	0	0	0	0	0	0	0	0		0	0	0	0
Female	TBSuspect	None	Yes	Yes	Positive	0	1	0	0	0	0		MTbNotDetected									Seven	12:00:00			0	0	0	0	0	0	0	0	0		0	0	0	0
Male	TBSuspect	None	KnownPositive	KnownPositive	KnownPositive	0	1	0	0	0	0		MTbNotDetected									Seven	12:00:00			0	0	0	0	0	0	0	0	0		0	0	0	0	2	0
Female	TBSuspect	None	Yes	Yes	Positive	0	1	0	0	0	0		MTbNotDetected										1.00:00:00			0	0	0	0	0	0	0	0	0		0	0	0	0
Male	TBSuspect	ReceivedPaperTraceSlip	Yes	Yes	Positive	0	1	0	0	0	0		Error			5011						Seven	12:00:00			0	0	0	0	0	0	0	0	0		0	0	0	0
Male	TBSuspect	None	Yes	Yes	Negative	0	1	0	0	0	0		MTbNotDetected									Seven				0	0	0	0	0	0	0	0	0		0	0	0	0
Male	TBSuspect	None	KnownPositive	KnownPositive	Negative	0	1	0	1	0	1		MTbDetected	Sensitive	Medium		AFBPlusPlus					Seven	1.00:00:00		TBIsolated	0	0	0	0	0	0	0	0	0	FourToSixWeeks	0	1	0	0	4	0	Patient is participating in DRUG RESISTANCE SURVEY conducted by NHLS that is why culture was taken.
Male	TBSuspect	None	Yes	Yes	Negative	0	1	0	0	1	0		Error			5007		Error			5007	Seven	1.00:00:00			0	0	0	0	0	0	0	0	0		0	0	0	0	2	0
Male	TBSuspect	None	No	No	Negative	0	1	0	0	0	0		MTbNotDetected									Seven	12:00:00			0	0	0	0	0	0	0	0	0		0	0	0	0	4	0
Male	TBSuspect	None	Yes	Yes	Negative	0	1	0	0	0	0		MTbNotDetected									Seven	01:30:00			0	0	0	0	0	0	0	0	0		0	0	0	0	4	2
Male	TBSuspect	None	Yes	Yes	Positive	0	1	0	0	0	0		MTbDetected	Sensitive	Low							Seven	7.00:00:00			0	0	0	0	0	0	0	0	0		0	1	0	0
Male	TBSuspect	None	Yes	Yes	Negative	0	1	0	0	0	0		MTbNotDetected									Seven	12:00:00			0	0	0	0	0	0	0	0	0		0	0	0	0	5	1
Female	TBSuspect	None	Yes	Yes	Positive	0	1	0	0	0	0		MTbNotDetected									Seven	12:15:00			0	0	0	0	0	0	0	0	0		0	0	0	0	2	1
Female	TBSuspect	None	No	No	Negative	0	1	0	0	0	0		MTbNotDetected									Seven	12:00:00			0	0	0	0	0	0	0	0	0		0	0	0	0	2	1
Male	TBSuspect	None	Yes	Yes	KnownPositive	0	1	0	0	0	0		MTbDetected	Sensitive	Low							Seven	12:00:00			0	0	0	0	0	0	0	0	0		0	0	0	0	2	1	patient did not come back for the results and he does not have a telephone contact, so we sent the dot suppoters and they found that the client is not staying at the address that he gave.
Female	TBSuspect	None	Yes	Yes	Positive	0	1	0	0	0	0		MTbNotDetected									Seven	12:00:00			0	0	0	0	0	0	0	0	0		0	0	0	0
Female	TBSuspect	None	Yes	Yes	Negative	0	1	0	0	1	0		Error			5011		MTbNotDetected				Seven	12:00:00	1.00:00:00		0	0	0	0	0	0	0	0	0		0	0	0	0	4	0	Patient's AFB resullts came back negative.Participating on DRUG RESISTANCE SURVEY,that is why second sputum was collected.
Female	TBSuspect	None	KnownPositive	KnownPositive	KnownPositive	0	1	0	0	0	0		MTbNotDetected									Seven				0	0	0	0	0	0	0	0	0		0	0	0	0	2	1
Female	TBSuspect	None	KnownPositive	KnownPositive	Negative	0	1	0	0	0	0		MTbNotDetected									Seven				0	0	0	0	0	0	0	0	0		0	0	0	0	2	0
Male	TBSuspect	None	KnownPositive	KnownPositive	KnownPositive	0	1	0	0	0	0		MTbNotDetected									Seven	03:30:00			0	0	0	0	0	0	0	0	0		0	0	0	0	2	1
Male	TBSuspect	None	KnownPositive	KnownPositive	KnownPositive	0	1	0	0	0	0		MTbNotDetected									Seven	12:00:00			0	0	0	0	0	0	0	0	0		0	0	0	0	2	0
Male	TBSuspect	None	Yes	Yes	Positive	0	1	0	1	0	0		MTbDetected	Sensitive	VeryLow		AFBPlus					Seven	12:00:00	2.00:00:00		0	0	0	0	0	0	0	0	0		0	0	0	0	2	0
Female	TBSuspect	None	KnownPositive	KnownPositive	KnownPositive	0	1	0	0	0	0		MTbDetected	Sensitive	Low							Seven	12:00:00			0	0	0	0	0	0	0	0	0		0	1	0	0	2	0	Patient transferred to Joubert Park Clinic.
Female	TBSuspect	None	KnownPositive	KnownPositive	KnownPositive	0	1	0	0	0	0		MTbNotDetected									Seven	12:00:00			0	0	0	0	0	0	0	0	0		0	0	0	0
Female	TBSuspect	None	Yes	Yes	Negative	0	1	0	0	0	0		MTbNotDetected									Seven	12:00:00			0	0	0	0	0	0	0	0	0		0	0	0	0	2	1
Female	TBSuspect	None	KnownPositive	KnownPositive	KnownPositive	0	1	0	0	0	0		Error			5011										0	0	0	0	0	0	0	0	0		0	0	0	0	1	0
Male	TBSuspect	None	Yes	Yes	Positive	0	1	0	0	0	0		MTbNotDetected									Seven				0	0	0	0	0	0	0	0	0		0	0	0	0
Female	TBSuspect	None	KnownPositive	KnownPositive	Negative	0	1	0	0	0	0		MTbNotDetected									Seven				0	0	0	0	0	0	0	0	0		0	0	0	0
Male	TBSuspect	None	KnownPositive	KnownPositive	KnownPositive	0	1	0	0	0	0		MTbNotDetected									Seven				0	0	0	0	0	0	0	0	0		0	0	0	0	2	0
Female	TBSuspect	None	No	No	Negative	0	1	0	0	0	0		MTbNotDetected									Seven	12:00:00			0	0	0	0	0	0	0	0	0		0	0	0	0
Female	TBSuspect	None	KnownPositive	KnownPositive	KnownPositive	0	1	0	0	0	0		MTbNotDetected									Seven	12:00:00			0	0	0	0	0	0	0	0	0		0	0	0	0	2	0
Female	TBSuspect	None	KnownPositive	KnownPositive	KnownPositive	0	1	0	0	0	0		MTbNotDetected									Seven	1.00:00:00			0	0	0	0	0	0	0	0	0		0	0	0	0	4	0
Male	TBSuspect	None	Yes	Yes	Negative	0	1	0	0	0	0		MTbDetected	Sensitive	VeryLow							Seven	12:00:00			0	0	0	0	0	0	0	0	0		0	1	0	0
Female	TBSuspect	None	Yes	Yes	Negative	0	1	0	0	0	0		MTbNotDetected									Seven	12:00:00			0	0	0	0	0	0	0	0	0		0	0	0	0
Female	TBSuspect	None	KnownPositive	KnownPositive	KnownPositive	0	1	0	0	0	0		MTbNotDetected									Seven	12:00:00			0	0	0	0	0	0	0	0	0		0	0	0	0	1	0
Male	TBSuspect	None	Yes	Yes	Positive	0	1	0	0	0	0		MTbNotDetected									Seven	3.00:00:00			0	0	0	0	0	0	0	0	0		0	0	0	0	4	1
Male	TBSuspect	None	Yes	Yes	Negative	0	1	0	0	0	0		MTbNotDetected									Seven	-1.00:00:00			0	0	0	0	0	0	0	0	0		0	0	0	0	2	0
Male	TBSuspect	None	Yes	Yes	Positive	0	1	0	0	0	0		MTbNotDetected									Seven	1.00:00:00			0	0	0	0	0	0	0	0	0		0	0	0	0
Male	TBSuspect	None	Yes	Yes	Negative	0	1	0	0	0	0		MTbNotDetected									Seven	1.00:00:00			0	0	0	0	0	0	0	0	0		0	0	0	0	3	0
Female	TBSuspect	None	Yes	Yes	KnownPositive	0	1	0	0	0	0		MTbDetected	Sensitive	VeryLow							Seven	12:00:00			0	0	0	0	0	0	0	0	0		0	1	0	0	1
Male	TBSuspect	None	KnownPositive	KnownPositive	KnownPositive	0	1	0	0	0	0		MTbDetected	Sensitive	VeryLow							Seven	12:00:00			0	0	0	0	0	0	0	0	0		0	1	0	0	4	0
Female	TBSuspect	None	Yes	Yes	Positive	0	1	0	0	0	0		MTbNotDetected									Seven	12:00:00			0	0	0	0	0	0	0	0	0		0	0	0	0	1	1
Female	TBSuspect	None	KnownPositive	KnownPositive	KnownPositive	0	1	0	0	0	0		MTbNotDetected									Seven	12:00:00			0	0	0	0	0	0	0	0	0		0	0	0	0	3	0
Male	TBSuspect	None	No	No	Negative	0	1	0	0	0	0		MTbNotDetected									Seven	12:00:00			0	0	0	0	0	0	0	0	0		0	0	0	0
Female	TBSuspect	None	KnownPositive	KnownPositive	KnownPositive	0	1	0	0	0	0		MTbNotDetected									Seven	12:00:00			0	0	0	0	0	0	0	0	0		0	0	0	0
Female	TBSuspect	None	Yes	Yes	Positive	0	1	0	0	0	0		MTbNotDetected									Seven				0	0	0	0	0	0	0	0	0		0	0	0	0	2	0
Male	TBSuspect	None	KnownPositive	KnownPositive	KnownPositive	0	1	0	0	0	0		MTbNotDetected									Seven	12:00:00			0	0	0	0	0	0	0	0	0		0	0	0	0
Male	TBSuspect	None	Yes	Yes	KnownPositive	0	1	0	0	0	0		MTbDetected	Sensitive	VeryLow							Seven	60.00:00:00			0	0	0	0	0	0	0	0	0		0	0	0	0	2	0	Patient reffered to joubert park clinic to start treatment as the patient is closer to the clinic and the second sputum was not done.
Female	TBSuspect	None	KnownPositive	KnownPositive	KnownPositive	0	1	0	0	0	0		MTbNotDetected									Seven	12:00:00			0	0	0	0	0	0	0	0	0		0	0	0	0
Female	TBSuspect	None	Yes	Yes	Negative	0	1	0	0	0	0		MTbNotDetected									Seven	12:00:00			0	0	0	0	0	0	0	0	0		0	0	0	0	4	2
Female	TBSuspect	None	Yes	Yes	Negative	0	1	0	0	0	0		MTbNotDetected									Seven	12:00:00			0	0	0	0	0	0	0	0	0		0	0	0	0	3	1
Male	TBSuspect	None	Yes	Yes	Positive	0	1	0	0	0	0		MTbNotDetected										1.00:00:00			0	0	0	0	0	0	0	0	0		0	0	0	0
Female	TBSuspect	None	KnownPositive	KnownPositive	KnownPositive	0	1	0	0	0	0		MTbNotDetected									Seven	7.14:00:00			0	0	0	0	0	0	0	0	0		0	0	0	0	1	1
Male	TBSuspect	None	KnownPositive	KnownPositive	KnownPositive	0	1	0	0	0	0		MTbNotDetected													0	0	0	0	0	0	0	0	0		0	0	0	0
Female	TBSuspect	None	Yes	Yes	Positive	0	1	0	0	0	0		MTbNotDetected													0	0	0	0	0	0	0	0	0		0	0	0	0	2	1
Male	TBSuspect	None	KnownPositive	KnownPositive	KnownPositive	0	1	0	0	0	0		Pending									Seven				0	0	0	0	0	0	0	0	0		0	0	0	0
Female	TBSuspect	None	KnownPositive	KnownPositive	KnownPositive	0	1	0	0	0	0		MTbNotDetected									Seven	12:00:00			0	0	0	0	0	0	0	0	0		0	0	0	0	2	2
Male	TBSuspect	None	Yes	Yes	Negative	0	1	0	0	0	0		MTbNotDetected									Seven	1.12:10:00			0	0	0	0	0	0	0	0	0		0	0	0	0	2	1
Female	TBSuspect	None	KnownPositive	KnownPositive	KnownPositive	0	1	0	0	0	0		MTbNotDetected										12:00:00			0	0	0	0	0	0	0	0	0		0	0	0	0
Male	TBSuspect	None	Yes	Yes	Positive	0	1	0	0	0	0		MTbNotDetected									Seven	12:00:00			0	0	0	0	0	0	0	0	0		0	0	0	0
Female	TBSuspect	None	KnownPositive	KnownPositive	Negative	0	1	0	0	0	0		MTbNotDetected									Seven	01:00:00			0	0	0	0	0	0	0	0	0		0	0	0	0	2	1
Male	TBSuspect	None	KnownPositive	KnownPositive	KnownPositive	0	1	0	0	0	0		MTbNotDetected									Seven				0	0	0	0	0	0	0	0	0		0	0	0	0	3	0
Male	TBSuspect	None	KnownPositive	KnownPositive	KnownPositive	0	1	0	0	0	0		MTbNotDetected										12:00:00			0	0	0	0	0	0	0	0	0		0	0	0	0
Female	TBSuspect	None	Yes	Yes	Negative	0	1	0	0	0	0		MTbNotDetected									Seven	12:00:00			0	0	0	0	0	0	0	0	0		0	0	0	0	1	1
Male	TBSuspect	None	Yes	Yes	KnownPositive	0	1	0	1	0	0		MTbDetected	Sensitive	Low		AFBNegative					Seven	12:00:00	2.00:00:00		0	0	0	0	0	0	0	0	0		0	0	0	0	1	2
Male	TBSuspect	None	KnownPositive	KnownPositive	KnownPositive	0	1	0	0	0	0		MTbNotDetected									Seven	12:30:00			0	0	0	0	0	0	0	0	0		0	0	0	0	3	1
Male	TBSuspect	None	Yes	Yes	KnownPositive	0	1	0	0	0	0		MTbNotDetected									Seven				0	0	0	0	0	0	0	0	0		0	0	0	0
Male	TBSuspect	None	No	No	Negative	0	1	0	0	0	0		MTbNotDetected									Seven	1.00:00:00			0	0	0	0	0	0	0	0	0		0	0	0	0	1	0
Male	TBSuspect	None	Yes	Yes	Positive	0	1	0	0	0	0		MTbDetected	Sensitive	Medium							Seven	12:00:00			0	0	0	0	0	0	0	0	0		0	1	0	0
Male	TBSuspect	None	KnownPositive	KnownPositive	KnownPositive	0	1	0	0	0	0		MTbDetected	Resistant	Low							Seven	12:00:00			0	0	0	0	0	0	0	0	0		1	0	0	0
Male	TBSuspect	ReceivedPaperTraceSlip	Yes	Yes	Positive	0	1	0	0	0	0		MTbNotDetected									Seven	12:00:00			0	0	0	0	0	0	0	0	0		0	0	0	0	0	1
Female	TBSuspect	None	KnownPositive	KnownPositive	KnownPositive	0	1	0	0	0	0		MTbNotDetected									Seven				0	0	0	0	0	0	0	0	0		0	0	0	0
Male	TBSuspect	None	KnownPositive	KnownPositive	KnownPositive	0	1	0	0	0	0		Error			5011							12:00:00			0	0	0	0	0	0	0	0	0		0	0	0	0
Female	TBSuspect	None	KnownPositive	KnownPositive	KnownPositive	0	1	0	0	0	0		MTbNotDetected									Seven	6.00:00:00			0	0	0	0	0	0	0	0	0		0	0	0	0	1	1
Male	TBSuspect	None	No	No	Negative	0	1	0	0	0	0		Pending									Seven				0	0	0	0	0	0	0	0	0		0	0	0	0
Male	TBSuspect	None	No	No	Negative	0	1	0	0	0	0		MTbNotDetected									Seven	12:00:00			0	0	0	0	0	0	0	0	0		0	0	0	1
Male	TBSuspect	None	Yes	Yes	Positive	0	1	0	0	0	0		MTbNotDetected									Seven	1.07:45:00			0	0	0	0	0	0	0	0	0		0	0	0	0	3	2
Female	TBSuspect	None	KnownPositive	KnownPositive	KnownPositive	0	1	0	0	0	0		MTbNotDetected										12:00:00			0	0	0	0	0	0	0	0	0		0	0	0	0
Male	TBSuspect	None	Yes	Yes	Negative	0	1	0	0	0	0		MTbDetected	Sensitive	Low							Seven	12:00:00			0	0	0	0	0	0	0	0	0		0	1	0	0
Male	TBSuspect	None	Yes	Yes	Positive	0	1	0	0	0	0		MTbNotDetected									SevenToTwentyFour				0	0	0	0	0	0	0	0	0		0	0	0	0
Female	TBSuspect	None	Yes	Yes	Negative	0	1	0	0	0	0		MTbNotDetected									Seven	12:00:00			0	0	0	0	0	0	0	0	0		0	0	0	0
Male	TBSuspect	None	No	No	Negative	0	1	0	0	0	0		Invalid									Seven				0	0	0	0	0	0	0	0	0		0	0	0	0
Male	TBSuspect	None	KnownPositive	KnownPositive	KnownPositive	0	1	0	0	0	0		MTbNotDetected									Seven				0	0	0	0	0	0	0	0	0		0	0	0	0	1	0
Female	TBSuspect	None	KnownPositive	KnownPositive	KnownPositive	0	1	0	0	0	0		MTbNotDetected										12:00:00			0	0	0	0	0	0	0	0	0		0	0	0	0
Female	TBSuspect	None	KnownPositive	KnownPositive	KnownPositive	0	1	0	0	0	0		MTbNotDetected									Seven	12:50:00			0	0	0	0	0	0	0	0	0		0	0	0	0	2	1
Female	TBSuspect	None	KnownPositive	KnownPositive	KnownPositive	0	1	0	0	0	0		MTbNotDetected									Seven	12:00:00			0	0	0	0	0	0	0	0	0		0	0	0	0	5	0
Male	TBSuspect	None	Yes	Yes	Positive	0	1	0	0	0	0		MTbNotDetected									Seven	12:00:00			0	0	0	0	0	0	0	0	0		0	0	0	0
Male	TBSuspect	None	KnownPositive	KnownPositive	KnownPositive	0	1	0	0	0	0		MTbNotDetected										-2.00:00:00			0	0	0	0	0	0	0	0	0		0	0	0	0
Female	TBSuspect	None	KnownPositive	KnownPositive	KnownPositive	0	1	0	0	0	0		MTbNotDetected													0	0	0	0	0	0	0	0	0		0	0	0	0
Female	TBSuspect	None	Yes	Yes	KnownPositive	0	1	0	0	0	0		MTbDetected	Sensitive	Low							Seven	12:00:00			0	0	0	0	0	0	0	0	0		0	1	0	0
Female	TBSuspect	None	Yes	Yes	KnownPositive	0	1	0	0	0	0		MTbNotDetected									Seven	1.00:00:00			0	0	0	0	0	0	0	0	0		0	0	0	0
Female	TBSuspect	None	KnownPositive	KnownPositive	KnownPositive	0	1	0	1	0	0		MTbDetected	Sensitive	VeryLow		Pending						1.07:45:00			0	0	0	0	0	0	0	0	0		0	1	0	0	2	1
Male	TBSuspect	None	KnownPositive	KnownPositive	KnownPositive	0	1	0	0	0	0		MTbNotDetected									Seven	12:00:00			0	0	0	0	0	0	0	0	0		0	0	0	0
Female	TBSuspect	None	Yes	Yes	Positive	0	1	0	1	0	0		MTbDetected	Sensitive	Low		AFBPlusPlus					Seven	12:10:00	2.08:00:00		0	0	0	0	0	0	0	0	0		0	1	0	0	2	1
Female	TBSuspect	None	Yes	Yes	Positive	0	1	0	0	0	0		MTbNotDetected									Seven	12:00:00			0	0	0	0	0	0	0	0	0		0	0	0	0	5	1
Female	TBSuspect	None	Yes	Yes	KnownPositive	0	1	0	0	0	0		MTbNotDetected									Seven	12:00:00			0	0	0	0	0	0	0	0	0		0	0	0	0	2	1
Male	TBSuspect	None	KnownPositive	KnownPositive	KnownPositive	0	1	0	0	0	0		MTbNotDetected									Seven	12:00:00			0	0	0	0	0	0	0	0	0		0	0	0	0	3	0
Male	TBSuspect	None	No	No	Negative	0	1	0	0	0	0		MTbNotDetected									Seven	12:00:00			0	0	0	0	0	0	0	0	0		0	0	0	0
Male	TBSuspect	None	Yes	Yes	Positive	0	1	0	0	0	0		MTbNotDetected									Seven	12:00:00			0	0	0	0	0	0	0	0	0		0	0	0	0
Male	TBSuspect	None	No	No	Negative	0	1	0	0	0	0		MTbNotDetected									Seven	1.00:00:00			0	0	0	0	0	0	0	0	0		0	0	0	0
Male	TBSuspect	None	Yes	Yes	Positive	0	1	0	0	0	0		MTbNotDetected									Seven	12:00:00			0	0	0	0	0	0	0	0	0		0	0	1	0	5	1
Male	TBSuspect	None	Yes	Yes	Positive	0	1	0	0	0	0		MTbNotDetected									Seven	12:00:00			0	0	0	0	0	0	0	0	0		0	0	0	0
Male	TBSuspect	None	KnownPositive	KnownPositive	KnownPositive	0	1	0	0	0	0		MTbNotDetected									Seven	12:00:00			0	0	0	0	0	0	0	0	0		0	0	0	0
Male	TBSuspect	None	KnownPositive	KnownPositive	Negative	0	1	0	0	0	0		MTbNotDetected										12:00:00			0	0	0	0	0	0	0	0	0		0	0	0	0
Female	TBSuspect	None	Yes	Yes	KnownPositive	0	1	0	0	0	0		MTbNotDetected									Seven	12:00:00			0	0	0	0	0	0	0	0	0		0	0	0	0
Female	TBSuspect	None	KnownPositive	KnownPositive	KnownPositive	0	1	0	0	1	0		Error			5011		MTbNotDetected				Seven	11:00:00			0	0	0	0	0	0	0	0	0		0	0	0	0	3	2
Female	TBSuspect	None	KnownPositive	KnownPositive	KnownPositive	0	1	0	0	0	0		MTbNotDetected									Seven	02:00:00			0	0	0	0	0	0	0	0	0		0	0	0	0	3	2
Female	TBSuspect	None	KnownPositive	KnownPositive	KnownPositive	0	1	0	0	0	0		MTbNotDetected									Seven	7.00:00:00			0	0	0	0	0	0	0	0	0		0	0	0	0	1	0
Female	TBSuspect	None	Yes	Yes	Positive	0	1	0	0	0	0		MTbNotDetected										1.00:00:00			0	0	0	0	0	0	0	0	0		0	0	0	0
Female	TBSuspect	None	Yes	Yes	Negative	0	1	0	0	0	0		MTbNotDetected									Seven	12:00:00			0	0	0	0	0	0	0	0	0		0	0	0	0	2	1
Male	TBSuspect	None	KnownPositive	KnownPositive	KnownPositive	0	1	0	0	0	0		MTbNotDetected									Seven	01:00:00			0	0	0	0	0	0	0	0	0		0	0	0	0	3	1
Female	TBSuspect	None	KnownPositive	KnownPositive	KnownPositive	0	1	0	0	0	0		MTbNotDetected									Seven	1.08:00:00			0	0	0	0	0	0	0	0	0		0	0	0	0
Male	TBSuspect	None	KnownPositive	KnownPositive	KnownPositive	0	1	0	0	0	0		MTbNotDetected									Seven	12:00:00			0	0	0	0	0	0	0	0	0		0	0	0	0	1	0
Male	TBSuspect	None	No	No	Negative	0	1	0	0	1	0		Error			2007		MTbNotDetected				Seven	12:00:00	12:00:00		0	0	0	0	0	0	0	0	0		0	0	0	0
Male	TBSuspect	ReceivedPaperTraceSlip	No	No	Negative	0	1	0	0	0	0		MTbDetected	Sensitive	Medium								-1.00:00:00			0	0	0	0	0	0	0	0	0		0	0	0	0
Female	TBSuspect	None	No	No	Negative	0	1	0	0	0	0		MTbNotDetected									Seven				0	0	0	0	0	0	0	0	0		0	0	0	0
Female	TBSuspect	None	Yes	Yes	Negative	0	1	0	0	0	0		MTbNotDetected									Seven				0	0	0	0	0	0	0	0	0		0	0	0	0			MAYFAIR CLINIC RESULT.
Male	TBSuspect	None	Yes	Yes	Negative	0	1	0	0	0	0		MTbNotDetected									Seven	1.00:00:00			0	0	0	0	0	0	0	0	0		0	0	0	0
Female	TBSuspect	None	Yes	Yes	Negative	0	1	0	0	0	0		MTbNotDetected									Seven	12:00:00			0	0	0	0	0	0	0	0	0		0	0	0	0			Results were recorded as invalid cause the patient never came back.
Female	TBSuspect	None	Yes	Yes	KnownPositive	0	1	0	0	0	0		MTbNotDetected									Seven	31.00:00:00			0	0	0	0	0	0	0	0	0		0	0	0	0	3	1
Male	TBSuspect	None	Yes	Yes	Negative	0	1	0	0	0	0		MTbDetected	Sensitive	VeryLow							Seven	12:00:00			0	0	0	0	0	0	0	0	0		0	1	0	0	1	1
Female	TBSuspect	None	KnownPositive	KnownPositive	KnownPositive	0	1	0	0	0	0		MTbNotDetected									Seven	12:00:00			0	0	0	0	0	0	0	0	0		0	0	0	0	3	0
Female	TBSuspect	None	Yes	Yes	KnownPositive	0	1	0	0	0	0		MTbDetected	Sensitive	VeryLow							Seven	12:00:00			0	0	0	0	0	0	0	0	0		0	1	0	0
Male	TBSuspect	None	No	No	Negative	0	1	0	1	0	0		MTbDetected	Sensitive	Low		AFBPlusPlusPlus					Seven	12:00:00			0	0	0	0	0	0	0	0	0		0	1	0	0	2	0
Female	TBSuspect	None	KnownPositive	KnownPositive	KnownPositive	0	1	0	0	0	0		MTbNotDetected									Seven	12:00:00			0	0	0	0	0	0	0	0	0		0	0	0	0
Female	TBSuspect	ReceivedPaperTraceSlip	Yes	Yes	Positive	0	1	0	0	0	0		MTbDetected	Sensitive	VeryLow							Seven	1.00:00:00			0	0	0	0	0	0	0	0	0		0	1	0	0
Female	TBSuspect	None	KnownPositive	KnownPositive	KnownPositive	0	1	0	0	0	0		MTbDetected	Sensitive	VeryLow							Seven	12:00:00			0	0	0	0	0	0	0	0	0		1	0	0	0
Female	TBSuspect	None	KnownPositive	KnownPositive	KnownPositive	0	1	0	0	0	0		Pending									Seven				0	0	0	0	0	0	0	0	0		0	0	0	0
Male	TBSuspect	None	Yes	Yes	Positive	0	1	0	0	0	0		MTbNotDetected									Seven	12:00:00			0	0	0	0	0	0	0	0	0		0	0	0	0
Female	TBSuspect	None	Yes	Yes	Positive	0	1	0	0	0	0		MTbNotDetected									Seven	12:00:00			0	0	0	0	0	0	0	0	0		0	0	0	0
Male	TBSuspect	None	No	No	Negative	0	1	0	0	0	0		MTbNotDetected										12:00:00			0	0	0	0	0	0	0	0	0		0	0	0	0	4	1
Female	TBSuspect	None	KnownPositive	KnownPositive	KnownPositive	0	1	0	0	0	0		MTbNotDetected									Seven	12:00:00			0	0	0	0	0	0	0	0	0		0	0	0	0
Male	TBSuspect	None	KnownPositive	KnownPositive	KnownPositive	0	1	0	0	0	0		MTbNotDetected									Seven	12:00:00			0	0	0	0	0	0	0	0	0		0	0	0	0	2	0
Male	TBSuspect	None	KnownPositive	KnownPositive	KnownPositive	0	1	0	0	0	0		MTbDetected	Sensitive	Medium							Seven	1.00:00:00			0	0	0	0	0	0	0	0	0		0	1	0	0	7	0	Reffered to Joubert Park clinic.
Female	TBSuspect	None	Yes	KnownPositive	KnownPositive	0	1	0	0	0	0		MTbNotDetected									Seven				0	0	0	0	0	0	0	0	0		0	0	0	0
Male	TBSuspect	None	No	No	Negative	0	1	0	0	0	0		MTbNotDetected									Seven	12:00:00			0	0	0	0	0	0	0	0	0		0	0	0	0	3	2
Female	TBSuspect	None	Yes	Yes	KnownPositive	0	1	0	0	0	0		MTbNotDetected									Seven	12:00:00			0	0	0	0	0	0	0	0	0		0	0	0	0
Female	TBSuspect	None	No	No	KnownPositive	0	1	0	0	0	0		MTbNotDetected									Seven	12:00:00			0	0	0	0	0	0	0	0	0		0	0	0	0	5	1
Male	TBSuspect	None	KnownPositive	KnownPositive	KnownPositive	0	1	0	1	0	0		MTbDetected	Sensitive	VeryLow		AFBNegative					Seven	12:00:00			0	0	0	0	0	0	0	0	0		0	1	0	0	1	0
Male	TBSuspect	None	Yes	Yes	KnownPositive	0	1	0	0	0	0		MTbNotDetected									Seven	1.00:00:00			0	0	0	0	0	0	0	0	0		0	0	0	0
Female	TBSuspect	ReceivedPaperTraceSlip	Yes	Yes	Negative	0	1	0	0	0	0		MTbNotDetected									Seven	12:00:00			0	0	0	0	0	0	0	0	0		0	0	0	0	1
Female	TBSuspect	None	Yes	Yes	Positive	0	1	0	0	0	0		MTbNotDetected									Seven	12:00:00			0	0	0	0	0	0	0	0	0		0	0	0	0	3	1
Male	TBSuspect	None	KnownPositive	KnownPositive	KnownPositive	0	1	0	0	0	0		MTbNotDetected										4.00:00:00			0	0	0	0	0	0	0	0	0		0	0	0	0
Female	TBSuspect	None	KnownPositive	KnownPositive	KnownPositive	0	1	0	0	0	0		MTbNotDetected										1.00:00:00			0	0	0	0	0	0	0	0	0		0	0	0	0
Female	TBSuspect	ReceivedPaperTraceSlip	KnownPositive	KnownPositive	KnownPositive	0	1	0	0	0	0		MTbNotDetected													0	0	0	0	0	0	0	0	0		0	0	0	0
Male	TBSuspect	None	Yes	Yes	Negative	0	1	0	0	0	0		MTbNotDetected									Seven	12:35:00			0	0	0	0	0	0	0	0	0		0	0	0	0	3	2
Female	TBSuspect	None	Yes	Yes	Negative	0	1	0	0	0	0		MTbDetected	Sensitive	Low							Seven	12:00:00			0	0	0	0	0	0	0	0	0		0	1	0	0
Male	TBSuspect	None	Yes	Yes	Positive	0	1	0	0	0	0		MTbDetected	Sensitive	Low							Seven				0	0	0	0	0	0	0	0	0		0	1	0	0
Female	TBSuspect	None	KnownPositive	KnownPositive	KnownPositive	0	1	0	1	0	0		MTbDetected	Sensitive	VeryLow		AFBNegative					Seven	3.00:00:00			0	0	0	0	0	0	0	0	0		0	1	0	0	4	0	Didnt test for a second sputum because she tested in April and the results were AFB neg.I have used those results as a baseline.
Male	TBSuspect	None	No	No	Negative	0	1	0	0	0	0		MTbNotDetected									Seven	-7.00:00:00			0	0	0	0	0	0	0	0	0		0	0	0	0
Female	TBSuspect	None	Yes	Yes	Positive	0	1	0	0	0	0		MTbNotDetected									Seven	12:00:00			0	0	0	0	0	0	0	0	0		0	0	0	0	2	0
Female	TBSuspect	None	Yes	Yes	Positive	0	1	0	0	0	0		Error			5011						Seven				0	0	0	0	0	0	0	0	0		0	0	0	0
Female	TBSuspect	None	Yes	Yes	Positive	0	1	0	0	0	0		MTbNotDetected									Seven	11:00:00			0	0	0	0	0	0	0	0	0		0	0	0	0	2	1
Male	TBSuspect	None	KnownPositive	KnownPositive	KnownPositive	0	1	0	0	0	0		MTbNotDetected									Seven				0	0	0	0	0	0	0	0	0		0	0	0	0
Male	TBSuspect	None	KnownPositive	KnownPositive	KnownPositive	0	1	0	0	0	0		MTbNotDetected									Seven	12:00:00			0	0	0	0	0	0	0	0	0		0	0	0	0	4	0
Female	TBSuspect	None	Yes	Yes	Negative	0	1	0	0	0	0		MTbNotDetected									Seven	12:00:00			0	0	0	0	0	0	0	0	0		0	0	0	0	3	2
Male	TBSuspect	None	No	No	Negative	0	1	0	0	0	0		MTbNotDetected									SevenToTwentyFour				0	0	0	0	0	0	0	0	0		0	0	0	0
Male	TBSuspect	None	KnownPositive	KnownPositive	KnownPositive	0	1	0	0	0	0		MTbNotDetected										1.00:00:00			0	0	0	0	0	0	0	0	0		0	0	0	0
Female	TBSuspect	None	KnownPositive	KnownPositive	KnownPositive	0	1	0	0	0	0		MTbNotDetected										12:00:00			0	0	0	0	0	0	0	0	0		0	0	0	0
Male	TBSuspect	None	No	No	Negative	0	1	0	0	0	0		MTbNotDetected									Seven	1.00:00:00			0	0	0	0	0	0	0	0	0		0	0	0	0
Female	TBSuspect	None	Yes	KnownPositive	KnownPositive	0	1	0	0	0	0		MTbNotDetected									Seven	12:00:00			0	0	0	0	0	0	0	0	0		0	0	0	0
Male	TBSuspect	ReceivedPaperTraceSlip	Yes	Yes	Negative	0	1	0	0	0	0		MTbNotDetected									Seven	12:00:00			0	0	0	0	0	0	0	0	0		0	0	0	0
Male	TBSuspect	None	KnownPositive	KnownPositive	KnownPositive	0	1	0	0	0	0		MTbNotDetected										12:00:00			0	0	0	0	0	0	0	0	0		0	0	0	0
Male	TBSuspect	None	Yes	Yes	Negative	0	1	0	0	0	0		MTbNotDetected									Seven	12:00:00			0	0	0	0	0	0	0	0	0		0	0	0	0
Female	TBSuspect	None	KnownPositive	KnownPositive	KnownPositive	0	1	0	0	0	0		MTbNotDetected									Seven	12:00:00			0	0	0	0	0	0	0	0	0		0	0	0	0	2	0
Male	TBSuspect	None	No	No	KnownPositive	0	1	0	0	0	0	AFBNegative	MTbNotDetected									Seven	12:00:00			0	0	0	0	0	0	0	0	0		0	0	0	0	2	0
Female	TBSuspect	None	KnownPositive	KnownPositive	KnownPositive	0	1	0	0	0	0		MTbNotDetected									Seven	02:30:00			0	0	0	0	0	0	0	0	0		0	0	0	0	2	1
Male	TBSuspect	None	No	No	Negative	0	1	0	0	0	0		Pending									Seven				0	0	0	0	0	0	0	0	0		0	0	0	0
Female	TBSuspect	None	Yes	Yes	Negative	0	1	0	0	0	0		MTbNotDetected									Seven	12:00:00			0	0	0	0	0	0	0	0	0		0	0	0	0	2	0
Female	TBSuspect	None	Yes	Yes	Positive	0	1	0	0	0	0		MTbNotDetected									Seven	12:00:00			0	0	0	0	0	0	0	0	0		0	0	0	0
Female	TBSuspect	None	Yes	Yes	Positive	0	1	0	1	0	0		MTbDetected	Sensitive	Low		AFBPlus						01:56:00	4.08:00:00		0	0	0	0	0	0	0	0	0		0	1	0	0	3	1
Female	TBSuspect	None	KnownPositive	KnownPositive	KnownPositive	0	1	0	0	0	0		MTbNotDetected									Seven	12:00:00			0	0	0	0	0	0	0	0	0		0	0	0	0	2	0
Male	TBSuspect	None	Yes	Yes	Negative	0	1	0	0	0	0		MTbNotDetected									Seven	12:00:00			0	0	0	0	0	0	0	0	0		0	0	0	0
Female	TBSuspect	None	KnownPositive	KnownPositive	KnownPositive	0	1	0	0	0	0		Pending									Seven				0	0	0	0	0	0	0	0	0		0	0	0	0	1	0
Female	TBSuspect	None	KnownPositive	KnownPositive	KnownPositive	0	1	0	0	0	0		MTbDetected	Sensitive	High							Seven	12:00:00			0	0	0	0	0	0	0	0	0		0	1	0	0
Male	TBSuspect	None	Yes	Yes	Positive	0	1	0	0	0	0		MTbNotDetected									Seven	12:00:00			0	0	0	0	0	0	0	0	0		0	0	0	0
Male	TBSuspect	None	No	No	Negative	0	1	0	0	0	0		MTbNotDetected									Seven				0	0	0	0	0	0	0	0	0		0	0	0	0
Male	TBSuspect	None	KnownPositive	KnownPositive	KnownPositive	0	1	0	0	0	0		MTbNotDetected										12:00:00			0	0	0	0	0	0	0	0	0		0	0	0	0
Female	TBSuspect	None	Yes	Yes	Positive	0	1	0	0	0	0		MTbNotDetected									Seven	12:00:00			0	0	0	0	0	0	0	0	0		0	0	0	0	2	1
Male	TBSuspect	None	KnownPositive	KnownPositive	KnownPositive	0	1	0	0	0	0		MTbNotDetected									Seven	11:50:00			0	0	0	0	0	0	0	0	0		0	0	0	0	4	1
Female	TBSuspect	None	KnownPositive	KnownPositive	KnownPositive	0	1	0	0	0	0		MTbNotDetected										12:00:00			0	0	0	0	0	0	0	0	0		0	0	0	0
Female	TBSuspect	None	No	No	Negative	0	1	0	0	0	0		MTbNotDetected									Seven				0	0	0	0	0	0	0	0	0		0	0	0	0
Male	TBSuspect	None	Yes	Yes	Negative	0	1	0	0	0	0		MTbNotDetected									Seven	12:00:00			0	0	0	0	0	0	0	0	0		0	0	0	0	1
Male	TBSuspect	None	No	No	Negative	0	1	0	1	0	0		MTbDetected	Sensitive	VeryLow		AFBNegative					Seven	12:00:00	7.00:00:00		0	0	0	0	0	0	0	0	0		0	1	0	0	2	0
Male	TBSuspect	None	Yes	Yes	Positive	0	1	0	0	1	0		Error			5011		Pending				Seven				0	0	0	0	0	0	0	0	0		0	0	0	0
Female	TBSuspect	None	Yes	Yes	Positive	0	1	0	0	0	0		MTbNotDetected									Seven	12:00:00			0	0	0	0	0	0	0	0	0		0	0	0	0	1	1
Female	TBSuspect	None	Yes	Yes	Negative	0	1	0	0	0	0		MTbNotDetected									Seven				0	0	0	0	0	0	0	0	0		0	0	0	0
Male	TBSuspect	None	No	No	Negative	0	1	0	0	1	0		Invalid					MTbDetected	Sensitive	Low		Seven	12:00:00			0	0	0	0	0	0	0	0	0		0	1	0	0	2	0
Female	TBSuspect	None	Yes	Yes	Positive	0	1	0	0	0	0		MTbNotDetected									Seven	12:00:00			0	0	0	0	0	0	0	0	0		0	0	0	0
Male	TBSuspect	None	Yes	Yes	Positive	0	1	0	0	0	0		MTbNotDetected									Seven	12:00:00			0	0	0	0	0	0	0	0	0		0	0	0	0
Male	TBSuspect	None	KnownPositive	KnownPositive	KnownPositive	0	1	0	0	0	0		MTbNotDetected									Seven				0	0	0	0	0	0	0	0	0		0	0	0	0
Female	TBSuspect	None	KnownPositive	KnownPositive	KnownPositive	0	1	0	0	0	0		MTbNotDetected									Seven				0	0	0	0	0	0	0	0	0		0	0	0	0
Female	TBSuspect	None	KnownPositive	KnownPositive	KnownPositive	0	1	0	0	0	0		MTbNotDetected									Seven				0	0	0	0	0	0	0	0	0		0	0	0	0
Female	TBSuspect	None	KnownPositive	KnownPositive	KnownPositive	0	1	0	0	0	0		MTbNotDetected										12:00:00			0	0	0	0	0	0	0	0	0		0	0	0	0
Male	TBSuspect	None	Yes	Yes	KnownPositive	0	1	0	0	0	0		MTbNotDetected									Seven	12:00:00			0	0	0	0	0	0	0	0	0		0	0	0	0
Male	TBSuspect	None	Yes	Yes	Negative	0	1	0	0	0	0		MTbNotDetected									Seven	12:00:00			0	0	0	0	0	0	0	0	0		0	0	0	0	5	1
Male	TBSuspect	None	Yes	Yes	Positive	0	1	0	0	0	0		MTbNotDetected									Seven	-7.00:00:00			0	0	0	0	0	0	0	0	0		0	0	0	0	2	1
Male	TBSuspect	None	Yes	Yes	Positive	0	1	0	0	0	0		MTbDetected	Sensitive	VeryLow							Seven	12:00:00			0	0	0	0	0	0	0	0	0		0	0	0	0
Female	TBSuspect	None	KnownPositive	KnownPositive	KnownPositive	0	1	0	0	0	0		MTbNotDetected									Seven	12:00:00			0	0	0	0	0	0	0	0	0		0	0	0	0	3	0
Male	TBSuspect	None	Yes	Yes	Positive	0	1	0	0	0	0		MTbNotDetected									Seven	12:00:00			0	0	0	0	0	0	0	0	0		0	0	0	0
Male	TBSuspect	None	KnownPositive	KnownPositive	KnownPositive	0	1	0	0	0	0		MTbNotDetected									Seven	12:00:00			0	0	0	0	0	0	0	0	0		0	0	0	0
Male	TBSuspect	None	Yes	Yes	Positive	0	1	0	0	0	0		MTbDetected	Sensitive	Medium							Seven	12:00:00			0	0	0	0	0	0	0	0	0		0	1	0	0
Female	TBSuspect	None	Yes	Yes	Positive	0	1	0	0	0	0		MTbNotDetected									Seven	12:30:00			0	0	0	0	0	0	0	0	0		0	0	0	0
Female	TBSuspect	None	Yes	Yes	Negative	0	1	0	0	0	0		MTbNotDetected									Seven	12:00:00			0	0	0	0	0	0	0	0	0		0	0	0	0	2	0
Female	TBSuspect	None	No	No	Negative	0	1	0	0	0	0		MTbNotDetected									Seven	12:00:00			0	0	0	0	0	0	0	0	0		0	0	0	0
Female	TBSuspect	None	KnownPositive	KnownPositive	KnownPositive	0	1	0	0	0	0		MTbNotDetected									Seven				0	0	0	0	0	0	0	0	0		0	0	0	0
Male	TBSuspect	None	KnownPositive	KnownPositive	KnownPositive	0	1	0	0	1	0		Error			5007		MTbNotDetected				Seven	12:00:00			0	0	0	0	0	0	0	0	0		0	0	0	0	3	0
Female	TBSuspect	None	KnownPositive	KnownPositive	KnownPositive	0	1	0	0	1	0		Error			5011		MTbNotDetected				Seven	1.00:00:00			0	0	0	0	0	0	0	0	0		0	0	0	0
Female	TBSuspect	None	KnownPositive	KnownPositive	KnownPositive	0	1	0	0	0	0		MTbNotDetected										1.00:00:00			0	0	0	0	0	0	0	0	0		0	0	0	0
Male	TBSuspect	None	Yes	Yes	Negative	0	1	0	0	0	0		Pending									Seven				0	0	0	0	0	0	0	0	0		0	0	0	0
Male	TBSuspect	None	Yes	Yes	Negative	0	1	0	0	0	0		MTbNotDetected									Seven	12:00:00			0	0	0	0	0	0	0	0	0		0	0	0	0	4	0
Male	TBSuspect	None	KnownPositive	KnownPositive	KnownPositive	0	1	0	0	0	0		MTbNotDetected									Seven				0	0	0	0	0	0	0	0	0		0	0	0	0
Female	TBSuspect	None	KnownPositive	KnownPositive	KnownPositive	0	1	0	0	0	0		MTbNotDetected									Seven	12:00:00			0	0	0	0	0	0	0	0	0		0	0	0	0	1	1
Female	TBSuspect	None	KnownPositive	KnownPositive	KnownPositive	0	1	0	0	0	0		MTbNotDetected									Seven				0	0	0	0	0	0	0	0	0		0	0	0	0	2	0
Female	TBSuspect	None	KnownPositive	KnownPositive	KnownPositive	0	1	0	0	0	0		MTbDetected	Resistant	Low							Seven	12:00:00			0	0	0	0	0	0	0	0	0		1	0	0	0
Female	TBSuspect	None	Yes	Yes	Positive	0	1	0	0	0	0		MTbNotDetected									Seven	03:30:00			0	0	0	0	0	0	0	0	0		0	0	0	0	1	1
Male	TBSuspect	None	KnownPositive	KnownPositive	KnownPositive	0	1	0	0	0	0		MTbNotDetected									Seven	12:00:00			0	0	0	0	0	0	0	0	0		0	0	0	0
Male	TBSuspect	None	Yes	Yes	Positive	0	1	0	0	0	0		MTbNotDetected									Seven				0	0	0	0	0	0	0	0	0		0	0	0	0	10	0
Female	TBSuspect	None	KnownPositive	KnownPositive	KnownPositive	0	1	0	0	0	0		MTbNotDetected									Seven	12:00:00			0	0	0	0	0	0	0	0	0		0	0	0	0
Female	TBSuspect	None	KnownPositive	KnownPositive	KnownPositive	0	1	0	0	0	0		MTbNotDetected									Seven	12:00:00			0	0	0	0	0	0	0	0	0		0	0	0	0	2	0
Female	TBSuspect	None	Yes	Yes	Negative	0	1	0	0	0	0		MTbNotDetected									Seven				0	0	0	0	0	0	0	0	0		0	0	0	0	2	0
Female	TBSuspect	None	Yes	Yes	Positive	0	1	0	0	0	0		MTbNotDetected									Seven	12:00:00			0	0	0	0	0	0	0	0	0		0	0	0	0
Female	TBSuspect	None	Yes	Yes	Positive	0	1	0	0	0	0		MTbNotDetected									Seven	12:00:00			0	0	0	0	0	0	0	0	0		0	0	0	0	2	0
Male	TBSuspect	None	Yes	Yes	Positive	0	1	0	0	0	0		MTbNotDetected									Seven	-13.00:00:00			0	0	0	0	0	0	0	0	0		0	0	0	0
Female	TBSuspect	None	No	No	Negative	0	1	0	0	0	0		MTbNotDetected									Seven				0	0	0	0	0	0	0	0	0		0	0	0	0
Female	TBSuspect	None	Yes	Yes	Positive	0	1	0	0	0	0		MTbNotDetected									Seven				0	0	0	0	0	0	0	0	0		0	0	0	0	1	1
Female	TBSuspect	None	Yes	Yes	Negative	0	1	0	0	0	0		MTbNotDetected									Seven	1.00:00:00			0	0	0	0	0	0	0	0	0		0	0	0	0	2	1
Male	TBSuspect	None	KnownPositive	KnownPositive	KnownPositive	0	1	0	1	0	0		MTbDetected	Sensitive	High		AFBPlusPlusPlus					Seven	2.07:30:00	4.08:00:00		0	0	0	0	0	0	0	0	0		0	1	0	0	4	2
Female	TBSuspect	None	Yes	Yes	Positive	0	1	0	0	0	0		MTbNotDetected									Seven	01:00:00			0	0	0	0	0	0	0	0	0		0	0	0	0	3	1
Male	TBSuspect	None	KnownPositive	KnownPositive	KnownPositive	0	1	0	0	0	0		MTbNotDetected									Seven	11:00:00			0	0	0	0	0	0	0	0	0		0	0	0	0	2	2
Female	TBSuspect	None	KnownPositive	KnownPositive	KnownPositive	0	1	0	0	0	0		MTbNotDetected										12:00:00			0	0	0	0	0	0	0	0	0		0	0	0	0
Male	TBSuspect	None	Yes	Yes	Positive	0	1	0	0	0	0		MTbDetected	Sensitive	High							Seven	12:00:00			0	0	0	0	0	0	0	0	0		0	1	0	0
Male	TBSuspect	None	No	No	Negative	0	1	0	0	1	0		Error			5011		MTbNotDetected				SevenToTwentyFour				0	0	0	0	0	0	0	0	0		0	0	0	0
Female	TBSuspect	None	Yes	Yes	KnownPositive	0	1	0	0	0	0		MTbNotDetected									Seven	12:00:00			0	0	0	0	0	0	0	0	0		0	0	0	0
Female	TBSuspect	None	KnownPositive	KnownPositive	KnownPositive	0	1	0	0	0	0		MTbDetected	Sensitive	Low		AFBNegative					Seven	12:00:00			0	0	0	0	0	0	0	0	0		0	1	0	0	8	0	Defaulted now she's back to restart her TB treatment again,tested pos with the genexpext.Planning to go back home never open up a file for her.
Female	TBSuspect	None	Yes	Yes	Negative	0	1	0	0	0	0		MTbNotDetected									Seven	11:30:00			0	0	0	0	0	0	0	0	0		0	0	0	0	3	2
Male	TBSuspect	None	Yes	Yes	Positive	0	1	0	0	0	0		MTbNotDetected									Seven	12:00:00			0	0	0	0	0	0	0	0	0		0	0	0	0
Female	TBSuspect	None	Yes	Yes	KnownPositive	0	1	0	0	0	0		MTbNotDetected									Seven	12:00:00			0	0	0	0	0	0	0	0	0		0	0	0	0
Male	TBSuspect	None	Yes	Yes	Negative	0	1	0	0	0	0		MTbNotDetected									Seven	12:00:00			0	0	0	0	0	0	0	0	0		0	0	0	0
Male	TBSuspect	None	No	No	Negative	0	1	0	0	0	0		MTbNotDetected									Seven				0	0	0	0	0	0	0	0	0		0	0	0	0	2	0
Female	TBSuspect	None	Yes	Yes	Positive	0	1	0	0	0	0		MTbNotDetected									Seven	12:00:00			0	0	0	0	0	0	0	0	0		0	0	0	0
Male	TBSuspect	None	KnownPositive	KnownPositive	KnownPositive	0	1	0	0	0	0		MTbNotDetected													0	0	0	0	0	0	0	0	0		0	0	0	0
Female	TBSuspect	None	Yes	Yes	Negative	0	1	0	0	0	0		MTbNotDetected									Seven	12:00:00			0	0	0	0	0	0	0	0	0		0	0	0	0
Male	TBSuspect	None	KnownPositive	KnownPositive	KnownPositive	0	1	0	0	0	0		MTbNotDetected									Seven	03:00:00			0	0	0	0	0	0	0	0	0		0	0	0	0
Male	TBSuspect	None	No	No	Negative	0	1	0	0	0	0		MTbNotDetected									Seven				0	0	0	0	0	0	0	0	0		0	0	0	0	3	0
Male	TBSuspect	None	KnownPositive	KnownPositive	KnownPositive	0	1	0	0	0	0		MTbNotDetected									Seven	12:00:00			0	0	0	0	0	0	0	0	0		0	0	0	0	3	0
Female	TBSuspect	None	Yes	Yes	Positive	0	1	0	0	0	0		MTbNotDetected									Seven	12:00:00			0	0	0	0	0	0	0	0	0		0	0	0	0	3	2
Female	TBSuspect	None	Yes	Yes	KnownPositive	0	1	0	0	0	0		MTbNotDetected									Seven	12:00:00			0	0	0	0	0	0	0	0	0		0	0	0	0
Female	TBSuspect	None	Yes	Yes	Positive	0	1	0	0	0	0		MTbNotDetected									Seven				0	0	0	0	0	0	0	0	0		0	0	0	0
Male	TBSuspect	None	No	No	Negative	0	1	0	0	0	0		MTbNotDetected									Seven	1.00:00:00			0	0	0	0	0	0	0	0	0		0	0	0	0
Male	TBSuspect	None	KnownPositive	KnownPositive	KnownPositive	0	1	0	0	0	0		MTbNotDetected										12:00:00			0	0	0	0	0	0	0	0	0		0	0	0	0
Male	TBSuspect	None	Yes	Yes	Positive	0	1	0	0	0	0		MTbNotDetected									Seven	12:00:00			0	0	0	0	0	0	0	0	0		0	0	0	0	2	1
Male	TBSuspect	None	Yes	Yes	Positive	0	1	0	0	0	0		MTbNotDetected									Seven	12:00:00			0	0	0	0	0	0	0	0	0		0	0	0	0	1	1
Female	TBSuspect	None	Yes	Yes	Negative	0	1	0	0	0	0		MTbNotDetected									Seven	12:00:00			0	0	0	0	0	0	0	0	0		0	0	0	0	2	0
Male	TBSuspect	None	No	No	Negative	0	1	0	0	0	0		MTbDetected	Sensitive	VeryLow							Seven				0	0	0	0	0	0	0	0	0		0	0	0	0
Female	TBSuspect	None	No	No	Negative	0	1	0	0	0	0		MTbNotDetected									Seven	12:00:00			0	0	0	0	0	0	0	0	0		0	0	0	0	2	2
Female	TBSuspect	None	Yes	Yes	Negative	0	1	0	0	0	0		MTbNotDetected									Seven	12:00:00			0	0	0	0	0	0	0	0	0		0	0	0	0	3	2
Female	TBSuspect	None	KnownPositive	KnownPositive	KnownPositive	0	1	0	0	0	0		MTbNotDetected									Seven	12:00:00			0	0	0	0	0	0	0	0	0		0	0	0	0	3	0
Female	TBSuspect	None	KnownPositive	KnownPositive	KnownPositive	0	1	0	0	0	0		MTbNotDetected									Seven	12:30:00			0	0	0	0	0	0	0	0	0		0	0	0	0	3	1
Male	TBSuspect	None	Yes	Yes	Positive	0	1	0	0	0	0		MTbNotDetected									Seven	12:00:00			0	0	0	0	0	0	0	0	0		0	0	0	0
Male	TBSuspect	None	KnownPositive	KnownPositive	KnownPositive	0	1	0	0	0	0		MTbNotDetected									Seven	1.00:00:00			0	0	0	0	0	0	0	0	0		0	0	0	0	1	0
Male	TBSuspect	None	Yes	Yes	Positive	0	1	0	0	0	0		Error			5011						Seven	12:00:00			0	0	0	0	0	0	0	0	0		0	0	0	0	2	2
Female	TBSuspect	None	Yes	Yes	Positive	0	1	0	0	0	0		MTbNotDetected									Seven	12:00:00			0	0	0	0	0	0	0	0	0		0	0	0	0
Male	TBSuspect	None	KnownPositive	KnownPositive	KnownPositive	0	1	0	0	0	0		MTbNotDetected									Seven				0	0	0	0	0	0	0	0	0		0	0	0	0
Male	TBSuspect	None	Yes	No	Negative	0	1	0	0	0	0		MTbNotDetected									Seven	12:00:00			0	0	0	0	0	0	0	0	0		0	0	0	0
Female	TBSuspect	None	KnownPositive	KnownPositive	KnownPositive	0	1	0	0	0	0		MTbNotDetected									Seven	12:00:00			0	0	0	0	0	0	0	0	0		0	0	0	0	2	1
Male	TBSuspect	None	KnownPositive	KnownPositive	KnownPositive	0	1	0	1	0	0		MTbDetected	Sensitive	Low		AFBPlusPlus					Seven	1.07:35:00	4.08:00:00		0	0	0	0	0	0	0	0	0		0	1	0	0	2	1
Female	TBSuspect	None	KnownPositive	KnownPositive	KnownPositive	0	1	0	1	0	0		MTbDetected	Sensitive	Medium		AFBPlus					Seven	01:15:00	2.07:30:00		0	0	0	0	0	0	0	0	0		0	1	0	0	4	1
Female	TBSuspect	None	Yes	Yes	Positive	0	1	0	0	0	0		MTbNotDetected									Seven	12:00:00			0	0	0	0	0	0	0	0	0		0	0	0	0	2	0
Male	TBSuspect	None	No	No	Negative	0	1	0	0	0	0		MTbNotDetected										12:00:00			0	0	0	0	0	0	0	0	0		0	0	0	0
Male	TBSuspect	None	Yes	Yes	Positive	0	1	0	0	0	0		MTbNotDetected									Seven	12:00:00			0	0	0	0	0	0	0	0	0		0	0	0	0	3	1
Female	TBSuspect	None	KnownPositive	KnownPositive	KnownPositive	0	1	0	0	0	0		MTbNotDetected									Seven	12:00:00			0	0	0	0	0	0	0	0	0		0	0	0	0	4	1
Female	TBSuspect	None	Yes	Yes	Negative	0	1	0	0	0	0		MTbNotDetected									Seven				0	0	0	0	0	0	0	0	0		0	0	0	0
Female	TBSuspect	None	Yes	Yes	KnownPositive	0	1	0	0	0	0		MTbNotDetected									Seven	12:00:00			0	0	0	0	0	0	0	0	0		0	0	0	0	1
Female	TBSuspect	None	KnownPositive	KnownPositive	KnownPositive	0	1	0	0	0	0		MTbNotDetected									Seven	12:00:00			0	0	0	0	0	0	0	0	0		0	0	0	0	7	0
Female	TBSuspect	None	KnownPositive	KnownPositive	KnownPositive	0	1	0	0	0	0		MTbNotDetected									Seven	12:00:00			0	0	0	0	0	0	0	0	0		0	0	0	0
Female	TBSuspect	None	Yes	Yes	Negative	0	1	0	0	0	0		MTbNotDetected									Seven	12:00:00			0	0	0	0	0	0	0	0	0		0	0	0	0
Male	TBSuspect	None	Yes	Yes	Negative	0	1	0	0	0	0		MTbNotDetected									Seven				0	0	0	0	0	0	0	0	0		0	0	0	0	2	0
Male	TBSuspect	None	KnownPositive	KnownPositive	KnownPositive	0	1	0	0	0	0		MTbNotDetected									Seven	12:00:00			0	0	0	0	0	0	0	0	0		0	0	0	0	2	0
Female	TBSuspect	None	KnownPositive	KnownPositive	KnownPositive	0	1	0	0	0	0		MTbNotDetected									Seven	12:00:00			0	0	0	0	0	0	0	0	0		0	0	0	0	4	0
Male	TBSuspect	None	Yes	Yes	Positive	0	1	0	0	0	0		MTbDetected	Sensitive	Low							Seven	12:00:00			0	0	0	0	0	0	0	0	0		0	1	0	0
Female	TBSuspect	None	Yes	Yes	Positive	0	1	0	0	0	0		MTbNotDetected									Seven	12:00:00			0	0	0	0	0	0	0	0	0		0	0	0	0	2	1
Female	TBSuspect	None	KnownPositive	KnownPositive	KnownPositive	0	1	0	0	1	0		Error			5011		MTbNotDetected				Seven	11:09:00	39.14:00:00		0	0	0	0	0	0	0	0	0		0	0	0	0	1	1
Male	TBSuspect	None	KnownPositive	KnownPositive	KnownPositive	0	1	0	0	0	0		MTbNotDetected									Seven	12:00:00			0	0	0	0	0	0	0	0	0		0	0	0	0	2	0
Male	TBSuspect	None	KnownPositive	KnownPositive	KnownPositive	0	1	0	0	0	0		MTbDetected	Sensitive	Low								12:00:00			0	0	0	0	0	0	0	0	0		0	0	0	0
Female	TBSuspect	None	Yes	Yes	KnownPositive	0	1	0	0	0	0		MTbDetected	Sensitive	Medium							Seven	12:00:00			0	0	0	0	0	0	0	0	0		0	1	0	0	2
Male	TBSuspect	None	KnownPositive	KnownPositive	KnownPositive	0	1	0	0	0	0		MTbNotDetected									Seven	12:00:00			0	0	0	0	0	0	0	0	0		0	0	0	0	2	0
Female	TBSuspect	None	Yes	Yes	Negative	0	1	0	0	0	0		MTbNotDetected									Seven	1.00:00:00			0	0	0	0	0	0	0	0	0		0	0	0	0
Female	TBSuspect	None	KnownPositive	KnownPositive	KnownPositive	0	1	0	0	0	0		MTbNotDetected									Seven				0	0	0	0	0	0	0	0	0		0	0	0	0
Female	TBSuspect	None	Yes	No	Negative	0	1	0	0	0	0		MTbNotDetected									Seven	12:30:00			0	0	0	0	0	0	0	0	0		0	0	0	0	4	2
Female	TBSuspect	None	KnownPositive	KnownPositive	KnownPositive	0	1	0	0	0	0		MTbNotDetected									Seven	12:00:00			0	0	0	0	0	0	0	0	0		0	0	0	0
Male	TBSuspect	None	Yes	Yes	Negative	0	1	0	0	0	0		MTbNotDetected									Seven	12:00:00			0	0	0	0	0	0	0	0	0		0	0	0	0	2	0
Male	TBSuspect	None	No	No	Negative	0	1	0	0	0	0		MTbNotDetected										7.00:00:00			0	0	0	0	0	0	0	0	0		0	0	0	0
Male	TBSuspect	None	Yes	Yes	Positive	0	1	0	0	0	0		MTbNotDetected									Seven	12:00:00			0	0	0	0	0	0	0	0	0		0	0	0	0
Male	TBSuspect	None	Yes	Yes	Positive	0	1	0	0	0	0		MTbNotDetected									Seven	12:00:00			0	0	0	0	0	0	0	0	0		0	0	0	0	1	2
Male	TBSuspect	None	No	No	Negative	0	1	0	0	0	0		MTbNotDetected									Seven	12:00:00			0	0	0	0	0	0	0	0	0		0	0	0	0
Female	TBSuspect	None	KnownPositive	KnownPositive	KnownPositive	0	1	0	0	0	0		MTbNotDetected									Seven	12:00:00			0	0	0	0	0	0	0	0	0		0	0	0	0
Male	TBSuspect	None	Yes	Yes	Negative	0	1	0	0	0	0		MTbNotDetected									Seven	02:33:00			0	0	0	0	0	0	0	0	0		0	0	0	0	3	1
Male	TBSuspect	None	Yes	Yes	Positive	0	1	0	0	0	0		MTbNotDetected									Seven	02:00:00			0	0	0	0	0	0	0	0	0		0	0	0	0
Male	TBSuspect	None	Yes	Yes	Positive	0	1	0	0	0	0		MTbNotDetected									Seven	03:00:00			0	0	0	0	0	0	0	0	0		0	0	0	0	2	1
Male	TBSuspect	None	KnownPositive	KnownPositive	KnownPositive	0	1	0	0	0	0		MTbNotDetected									Seven	11:39:59			0	0	0	0	0	0	0	0	0		0	0	0	0	1	1
Male	TBSuspect	None	Yes	Yes	KnownPositive	0	1	0	0	0	0		MTbNotDetected									Seven	12:00:00			0	0	0	0	0	0	0	0	0		0	0	0	0
Female	TBSuspect	None	KnownPositive	KnownPositive	KnownPositive	0	1	0	0	0	0		MTbNotDetected										12:00:00			0	0	0	0	0	0	0	0	0		0	0	0	0
Male	TBSuspect	None	Yes	Yes	Negative	0	1	0	0	0	0		MTbDetected	Sensitive	VeryLow							Seven	12:00:00			0	0	0	0	0	0	0	0	0		0	1	0	0	2
Female	TBSuspect	None	KnownPositive	KnownPositive	KnownPositive	0	1	0	0	0	0		Pending									Seven	12:00:00			0	0	0	0	0	0	0	0	0		0	0	0	0	1	0
Male	TBSuspect	None	KnownPositive	KnownPositive	KnownPositive	0	1	0	0	0	0		MTbNotDetected									Seven	12:00:00			0	0	0	0	0	0	0	0	0		0	0	0	0	1	0
Female	TBSuspect	None	No	No	Negative	0	1	0	0	0	0		Pending									Seven				0	0	0	0	0	0	0	0	0		0	0	0	0	4	0
Male	TBSuspect	None	KnownPositive	KnownPositive	KnownPositive	0	1	0	0	0	0		MTbNotDetected									Seven	03:00:00			0	0	0	0	0	0	0	0	0		0	0	0	0	3	1
Male	TBSuspect	ReceivedPaperTraceSlip	KnownPositive	KnownPositive	KnownPositive	0	1	0	0	0	0		MTbNotDetected									SevenToTwentyFour				0	0	0	0	0	0	0	0	0		0	0	0	0
Female	TBSuspect	ReceivedPaperTraceSlip	Yes	Yes	Negative	0	1	0	0	0	0		MTbNotDetected									Seven	12:00:00			0	0	0	0	0	0	0	0	0		0	0	0	0
Female	TBSuspect	None	Yes	Yes	Positive	0	1	0	0	0	0		MTbNotDetected									Seven	12:00:00			0	0	0	0	0	0	0	0	0		0	0	0	0	2	0
Female	TBSuspect	None	Yes	Yes	Negative	0	1	0	0	0	0		MTbNotDetected										12:30:00			0	0	0	0	0	0	0	0	0		0	0	0	0
Female	TBSuspect	None	Yes	Yes	KnownPositive	0	1	0	0	0	0		MTbNotDetected									Seven	12:00:00			0	0	0	0	0	0	0	0	0		0	0	0	0
Male	TBSuspect	None	Yes	Yes	Positive	0	1	0	0	1	0		Error			2008		MTbNotDetected				Seven	12:40:00	01:00:00		0	0	0	0	0	0	0	0	0		0	0	0	0	4	2
Female	TBSuspect	ReceivedPaperTraceSlip	No	No	Negative	0	1	0	0	0	0		MTbNotDetected									Seven	1.00:00:00			0	0	0	0	0	0	0	0	0		0	0	0	0
Male	TBSuspect	ReceivedPaperTraceSlip	Yes	Yes	Positive	0	1	0	0	0	0		MTbNotDetected										12:00:00			0	0	0	0	0	0	0	0	0		0	0	0	0
Male	TBSuspect	None	KnownPositive	KnownPositive	KnownPositive	0	1	0	0	0	0		MTbNotDetected									Seven	11:00:00			0	0	0	0	0	0	0	0	0		0	0	0	0	3	2
Female	TBSuspect	None	KnownPositive	KnownPositive	KnownPositive	0	1	0	0	1	0		Error			5011		Error			5011	Seven	1.00:00:00			0	0	0	0	0	0	0	0	0		0	0	0	0	2	0	Sputum sent to the lab for AFB. AFB came back negative after failing twice to run with a GeneXpert machine.
Female	TBSuspect	None	Yes	Yes	Positive	0	1	0	0	0	0		MTbNotDetected									Seven				0	0	0	0	0	0	0	0	0		0	0	0	0	2	0
Male	TBSuspect	None	Yes	Yes	Positive	0	1	0	1	0	0		MTbDetected	Sensitive	VeryLow		AFBNegative					Seven	1.07:40:00	1.00:00:00		0	0	0	0	0	0	0	0	0		0	1	0	0	3	2
Male	TBSuspect	ReceivedPaperTraceSlip	Yes	Yes	Positive	0	1	0	0	0	0		MTbDetected	Sensitive	High								12:00:00			0	0	0	0	0	0	0	0	0		0	0	0	0
Male	TBSuspect	None	KnownPositive	KnownPositive	KnownPositive	0	1	0	0	0	0		MTbNotDetected									Seven	12:40:00			0	0	0	0	0	0	0	0	0		0	0	0	0	2	2
Male	TBSuspect	None	KnownPositive	KnownPositive	KnownPositive	0	1	0	1	0	0		MTbDetected	Sensitive	VeryLow		AFBNegative					Seven	01:54:59	1.09:30:00		0	0	0	0	0	0	0	0	0		0	1	0	0	3	1
Female	TBSuspect	None	KnownPositive	KnownPositive	KnownPositive	0	1	0	0	0	0		MTbNotDetected									Seven	12:00:00			0	0	0	0	0	0	0	0	0		0	0	0	0	2	0
Male	TBSuspect	None	Yes	Yes	Negative	0	1	0	0	1	0		Error			2008		MTbNotDetected				Seven	11:39:59	-18.12:05:00		0	0	0	0	0	0	0	0	0		0	0	0	0	2	2
Male	TBSuspect	None	Yes	Yes	Positive	0	1	0	0	0	0		MTbNotDetected									Seven	12:00:00			0	0	0	0	0	0	0	0	0		0	0	0	0	2	0
Female	TBSuspect	None	Yes	Yes	Positive	0	1	0	0	0	0		Invalid													0	0	0	0	0	0	0	0	0		0	0	0	0
Male	TBSuspect	None	No	No	Negative	0	1	0	0	0	0		MTbNotDetected									SevenToTwentyFour				0	0	0	0	0	0	0	0	0		0	0	0	0
Female	TBSuspect	None	KnownPositive	KnownPositive	KnownPositive	0	1	0	0	0	0		MTbNotDetected													0	0	0	0	0	0	0	0	0		0	0	0	0
Male	TBSuspect	None	KnownPositive	KnownPositive	KnownPositive	0	1	0	0	0	0		MTbNotDetected									Seven	12:00:00			0	0	0	0	0	0	0	0	0		0	0	0	0	1	0
Female	TBSuspect	None	KnownPositive	KnownPositive	KnownPositive	0	1	0	0	0	0		MTbNotDetected									Seven	12:30:00			0	0	0	0	0	0	0	0	0		0	0	0	0	1	1
Female	TBSuspect	None	Yes	Yes	Positive	0	1	0	0	0	0		MTbNotDetected									Seven	12:00:00			0	0	0	0	0	0	0	0	0		0	0	0	0	2	0
Male	TBSuspect	None	Yes	Yes	Positive	0	1	0	0	0	0		MTbNotDetected									Seven	12:00:00			0	0	0	0	0	0	0	0	0		0	0	0	0
Female	TBSuspect	None	KnownPositive	KnownPositive	KnownPositive	0	1	0	0	0	0		MTbDetected	Sensitive	VeryLow							Seven				0	0	0	0	0	0	0	0	0		0	0	0	0
Male	TBSuspect	None	Yes	Yes	Positive	0	1	0	0	0	0		MTbNotDetected									Seven	12:00:00			0	0	0	0	0	0	0	0	0		0	0	0	0	2	1
Female	TBSuspect	None	Yes	Yes	Positive	0	1	0	0	0	0		MTbNotDetected									Seven	12:00:00			0	0	0	0	0	0	0	0	0		0	0	0	0
Female	TBSuspect	None	Yes	Yes	Negative	0	1	0	0	0	0		MTbNotDetected										12:00:00			0	0	0	0	0	0	0	0	0		0	0	0	0
Female	TBSuspect	None	Yes	Yes	Negative	0	1	0	0	0	0		MTbNotDetected									Seven				0	0	0	0	0	0	0	0	0		0	0	0	0
Male	TBSuspect	None	Yes	Yes	Positive	0	1	0	0	0	0		MTbNotDetected									Seven				0	0	0	0	0	0	0	0	0		0	0	0	0
Male	TBSuspect	None	No	No	Negative	0	1	0	0	0	0		MTbNotDetected									Seven	3.00:00:00			0	0	0	0	0	0	0	0	0		0	0	0	0	4	0
Female	TBSuspect	None	KnownPositive	KnownPositive	KnownPositive	0	1	0	0	0	0		MTbNotDetected									Seven	01:00:00			0	0	0	0	0	0	0	0	0		0	0	0	0	3	2
Female	TBSuspect	None	KnownPositive	KnownPositive	KnownPositive	0	1	0	0	0	0		MTbNotDetected									Seven	12:00:00			0	0	0	0	0	0	0	0	0		0	0	0	0	2	1
Male	TBSuspect	ReceivedPaperTraceSlip	No	No	Negative	0	1	0	0	0	0		MTbNotDetected									Seven				0	0	0	0	0	0	0	0	0		0	0	0	0
Female	TBSuspect	None	KnownPositive	KnownPositive	KnownPositive	0	1	0	0	0	0		MTbNotDetected									Seven	12:00:00			0	0	0	0	0	0	0	0	0		0	0	0	0	1	0
Female	TBSuspect	None	KnownPositive	KnownPositive	KnownPositive	0	1	0	0	1	0		Error			5011		MTbNotDetected				Seven				0	0	0	0	0	0	0	0	0		0	0	0	0	3	0
Male	TBSuspect	None	No	No	Negative	0	1	0	0	0	0		MTbNotDetected										12:00:00			0	0	0	0	0	0	0	0	0		0	0	0	0
Male	TBSuspect	None	KnownPositive	KnownPositive	KnownPositive	0	1	0	0	0	0		MTbNotDetected									Seven	12:00:00			0	0	0	0	0	0	0	0	0		0	0	0	0	4	2
Male	TBSuspect	None	Yes	Yes	Negative	0	1	0	0	0	0		MTbNotDetected									Seven	12:00:00			0	0	0	0	0	0	0	0	0		0	0	0	0	2	2	The patient did TB test with the Genexpert machine results were negative, He came back to test again because he still have the signs and symptyoms of TB
Male	TBSuspect	None	Yes	Yes	Positive	0	1	0	0	0	0		MTbNotDetected									Seven	12:00:00			0	0	0	0	0	0	0	0	0		0	0	0	0
Male	TBSuspect	None	Yes	Yes	Negative	0	1	0	0	0	0		MTbDetected	Sensitive	High							Seven				0	0	0	0	0	0	0	0	0		0	0	0	0			Patient Defaulted treatment
Female	TBSuspect	None	Yes	Yes	KnownPositive	0	1	0	0	0	0		MTbNotDetected									Seven	12:00:00			0	0	0	0	0	0	0	0	0		0	0	0	0
Female	TBSuspect	None	Yes	Yes	Negative	0	1	0	0	0	0		MTbNotDetected									Seven	12:00:00			0	0	0	0	0	0	0	0	0		0	0	0	0
Male	TBSuspect	None	KnownPositive	KnownPositive	KnownPositive	0	1	0	0	0	0		MTbNotDetected									Seven				0	0	0	0	0	0	0	0	0		0	0	0	0
Male	TBSuspect	None	Yes	Yes	Positive	0	1	0	0	0	0		MTbNotDetected													0	0	0	0	0	0	0	0	0		0	0	0	0
Female	TBSuspect	None	KnownPositive	KnownPositive	KnownPositive	0	1	0	0	0	0		MTbNotDetected									Seven				0	0	0	0	0	0	0	0	0		0	0	0	0
Female	TBSuspect	None	Yes	Yes	Positive	0	1	0	0	0	0		MTbNotDetected										12:00:00			0	0	0	0	0	0	0	0	0		0	0	0	0
Male	TBSuspect	None	KnownPositive	KnownPositive	KnownPositive	0	1	0	0	0	0		MTbNotDetected									Seven	12:00:00			0	0	0	0	0	0	0	0	0		0	0	0	0	2	0
Male	TBSuspect	None	KnownPositive	KnownPositive	KnownPositive	0	1	0	0	0	0		MTbNotDetected									Seven	12:00:00			0	0	0	0	0	0	0	0	0		0	0	0	0	3	0
Male	TBSuspect	None	Yes	Yes	Negative	0	1	0	0	0	0		MTbNotDetected									Seven	03:10:00			0	0	0	0	0	0	0	0	0		0	0	0	0	3	2
Female	TBSuspect	None	Yes	Yes	Positive	0	1	0	0	0	0		MTbNotDetected									Seven	02:00:00			0	0	0	0	0	0	0	0	0		0	0	0	0
Male	TBSuspect	None	KnownPositive	KnownPositive	KnownPositive	0	1	0	0	0	0		MTbDetected	Sensitive	Medium							Seven	12:00:00			0	0	0	0	0	0	0	0	0		0	1	0	0
Male	TBSuspect	None	Yes	Yes	KnownPositive	0	1	0	0	0	0		MTbNotDetected									Seven				0	0	0	0	0	0	0	0	0		0	0	0	0	2
Male	TBSuspect	None	KnownPositive	KnownPositive	KnownPositive	0	1	0	0	0	0		MTbDetected	Sensitive	VeryLow								12:00:00			0	0	0	0	0	0	0	0	0		0	0	0	0
Male	TBSuspect	None	Yes	Yes	Negative	0	1	0	0	0	0		MTbNotDetected									Seven	12:00:00			0	0	0	0	0	0	0	0	0		0	0	0	0	2	0
Male	TBSuspect	None	Yes	Yes	Negative	0	1	0	0	0	0		MTbNotDetected									Seven	02:30:00			0	0	0	0	0	0	0	0	0		0	0	0	0	4	2
Male	TBSuspect	None	Yes	Yes	Positive	0	1	0	0	0	0		MTbNotDetected									Seven	12:00:00			0	0	0	0	0	0	0	0	0		0	0	0	0
Female	TBSuspect	None	KnownPositive	KnownPositive	KnownPositive	0	1	0	0	0	0		MTbNotDetected									SevenToTwentyFour				0	0	0	0	0	0	0	0	0		0	0	0	0	3	1
Female	TBSuspect	None	Yes	Yes	Negative	0	1	0	0	0	0		MTbNotDetected									Seven				0	0	0	0	0	0	0	0	0		0	0	0	0	1	1
Female	TBSuspect	None	KnownPositive	KnownPositive	KnownPositive	0	1	0	0	0	0		MTbNotDetected										12:00:00			0	0	0	0	0	0	0	0	0		0	0	0	0
Female	TBSuspect	None	Yes	Yes	Negative	0	1	0	0	0	0		MTbNotDetected									Seven				0	0	0	0	0	0	0	0	0		0	0	0	0
Female	TBSuspect	None	Yes	KnownPositive	KnownPositive	0	1	0	0	0	0		MTbNotDetected										12:00:00			0	0	0	0	0	0	0	0	0		0	0	0	0	3
Female	TBSuspect	None	KnownPositive	KnownPositive	KnownPositive	0	1	0	0	0	0		MTbNotDetected									Seven	1.07:40:00			0	0	0	0	0	0	0	0	0		0	0	0	0	3	2
Female	TBSuspect	None	Yes	Yes	Positive	0	1	0	0	0	0		MTbNotDetected									Seven	12:00:00			0	0	0	0	0	0	0	0	0		0	0	0	0	3	1
Female	TBSuspect	None	Yes	Yes	Positive	0	1	0	0	0	0		MTbNotDetected									Seven				0	0	0	0	0	0	0	0	0		0	0	0	0	3	0
Male	TBSuspect	None	Yes	Yes	Positive	0	1	0	1	0	0		MTbDetected	Sensitive	High		AFBPlusPlusPlus					Seven	1.07:30:00	4.07:30:00		0	0	0	0	0	0	0	0	0		0	1	0	0	2	1
Male	TBSuspect	None	KnownPositive	KnownPositive	KnownPositive	0	1	0	0	1	0		Error			2008		MTbNotDetected				Seven	09:27:00	11:20:00		0	0	0	0	0	0	0	0	0		0	0	0	0	2	1	Second sputum because the first had an error
Male	TBSuspect	None	Yes	Yes	Positive	0	1	0	0	0	0		MTbNotDetected									Seven				0	0	0	0	0	0	0	0	0		0	0	0	0
Male	TBSuspect	None	Yes	Yes	Positive	0	1	0	0	0	0		MTbNotDetected									Seven	12:00:00			0	0	0	0	0	0	0	0	0		0	0	0	0
Male	TBSuspect	None	Yes	Yes	Positive	0	1	0	0	0	0		MTbNotDetected									Seven	12:00:00			0	0	0	0	0	0	0	0	0		0	0	0	0
Male	TBSuspect	None	KnownPositive	KnownPositive	KnownPositive	0	1	0	0	0	0		MTbNotDetected										1.00:00:00			0	0	0	0	0	0	0	0	0		0	0	0	0
Female	TBSuspect	None	KnownPositive	KnownPositive	KnownPositive	0	1	0	0	0	0		MTbDetected	Sensitive	VeryLow							Seven				0	0	0	0	0	0	0	0	0		0	1	0	0
Female	TBSuspect	None	Yes	Yes	Positive	0	1	0	0	0	0		MTbNotDetected									Seven	12:00:00			0	0	0	0	0	0	0	0	0		0	0	0	0	3	0
Male	TBSuspect	None	Yes	Yes	Negative	0	1	0	0	0	0		MTbNotDetected									Seven				0	0	0	0	0	0	0	0	0		0	0	0	0
Male	TBSuspect	ReceivedPaperTraceSlip	Yes	Yes	Positive	0	1	0	0	0	0		MTbNotDetected									Seven	12:00:00			0	0	0	0	0	0	0	0	0		0	0	0	0
Male	TBSuspect	ReceivedPaperTraceSlip	No	No	Negative	0	1	0	0	0	0		MTbNotDetected									Seven				0	0	0	0	0	0	0	0	0		0	0	0	0	3	0
Male	TBSuspect	None	Yes	Yes	Positive	0	1	0	0	0	0		MTbNotDetected									Seven	12:00:00			0	0	0	0	0	0	0	0	0		0	0	0	0
Female	TBSuspect	None	KnownPositive	KnownPositive	KnownPositive	0	1	0	0	1	0		Error			5011		MTbNotDetected				Seven				0	0	0	0	0	0	0	0	0		0	0	0	0
Female	TBSuspect	None	KnownPositive	KnownPositive	KnownPositive	0	1	0	0	0	0		MTbDetected	Sensitive	Medium								8.08:00:00			0	0	0	0	0	0	0	0	0		0	1	0	0	3	1
Male	TBSuspect	None	KnownPositive	KnownPositive	KnownPositive	0	1	0	0	0	0		MTbNotDetected									Seven	12:00:00			0	0	0	0	0	0	0	0	0		0	0	0	0	3	0
Male	TBSuspect	None	Yes	Yes	Negative	0	1	0	0	0	0		MTbNotDetected									Seven	02:10:00			0	0	0	0	0	0	0	0	0		0	0	0	0	2	1
Male	TBSuspect	None	Yes	Yes	Negative	0	1	0	0	0	0		MTbNotDetected													0	0	0	0	0	0	0	0	0		0	0	0	0
Female	TBSuspect	None	Yes	Yes	Negative	0	1	0	0	0	0		MTbNotDetected									Seven	12:00:00			0	0	0	0	0	0	0	0	0		0	0	0	0
Male	TBSuspect	None	KnownPositive	KnownPositive	KnownPositive	0	1	0	0	0	0		MTbNotDetected										4.00:00:00			0	0	0	0	0	0	0	0	0		0	0	0	0
Male	TBSuspect	None	KnownPositive	KnownPositive	Negative	0	1	0	1	0	0		MTbDetected	Indeterminate	Low		AFBPlusPlus					Seven	1.07:45:01	2.00:00:00		0	0	0	0	0	0	0	0	0		0	1	0	0	3	2
Female	TBSuspect	None	KnownPositive	KnownPositive	KnownPositive	0	1	0	0	0	0		MTbNotDetected									Seven	12:00:00			0	0	0	0	0	0	0	0	0		0	0	0	0	1	0
Male	TBSuspect	None	Yes	Yes	Positive	0	1	0	0	0	0		MTbNotDetected									Seven	12:00:00			0	0	0	0	0	0	0	0	0		0	0	0	0
Male	TBSuspect	None	Yes	Yes	Positive	0	1	0	0	0	0		MTbNotDetected									Seven	12:00:00			0	0	0	0	0	0	0	0	0		0	0	0	0
Female	TBSuspect	None	KnownPositive	KnownPositive	KnownPositive	0	1	0	0	0	0		MTbNotDetected													0	0	0	0	0	0	0	0	0		0	0	0	0
Female	TBSuspect	None	KnownPositive	KnownPositive	KnownPositive	0	1	0	0	0	0		MTbNotDetected									Seven	12:00:00			0	0	0	0	0	0	0	0	0		0	0	0	0	4	0
Male	TBSuspect	None	No	No	Negative	0	1	0	0	0	0		MTbNotDetected									Seven	12:00:00			0	0	0	0	0	0	0	0	0		0	0	0	0
Male	TBSuspect	ReceivedPaperTraceSlip	Yes	Yes	Positive	0	1	0	0	0	0		MTbDetected	Sensitive	Medium								1.00:00:00			0	0	0	0	0	0	0	0	0		0	0	0	0
Female	TBSuspect	None	Yes	Yes	Positive	0	1	0	0	0	0		MTbNotDetected									Seven	12:00:00			0	0	0	0	0	0	0	0	0		0	0	0	0	2	1
Male	TBSuspect	None	KnownPositive	KnownPositive	KnownPositive	0	1	0	0	0	0		Pending									Seven				0	0	0	0	0	0	0	0	0		0	0	0	0
Male	TBSuspect	ReceivedPaperTraceSlip	Yes	Yes	Positive	0	1	0	0	0	0		MTbNotDetected									Seven	1.00:00:00			0	0	0	0	0	0	0	0	0		0	0	0	0
Male	TBSuspect	None	Yes	Yes	Negative	0	1	0	0	0	0		MTbNotDetected									Seven	12:00:00			0	0	0	0	0	0	0	0	0		0	0	0	0
Female	TBSuspect	None	KnownPositive	KnownPositive	KnownPositive	0	1	0	0	0	0		MTbNotDetected									Seven				0	0	0	0	0	0	0	0	0		0	0	0	0
Female	TBSuspect	None	Yes	Yes	Positive	0	1	0	0	0	0		MTbNotDetected										12:00:00			0	0	0	0	0	0	0	0	0		0	0	0	0	3	2
Female	TBSuspect	ReceivedPaperTraceSlip	KnownPositive	KnownPositive	KnownPositive	0	1	0	0	0	0		MTbNotDetected									Seven	12:35:00			0	0	0	0	0	0	0	0	0		0	0	0	0	1	1
Female	TBSuspect	ReceivedPaperTraceSlip	No	No	Negative	0	1	0	0	0	0		MTbDetected	Sensitive	Low								12:00:00			0	0	0	0	0	0	0	0	0		0	0	0	0
Male	TBSuspect	None	Yes	Yes	Positive	0	1	0	0	1	0		Error			2008		MTbDetected	Sensitive	Low		Seven	12:00:00	2.00:00:00		0	0	0	0	0	0	0	0	0		0	1	0	0
Male	TBSuspect	None	Yes	Yes	Positive	0	1	0	0	0	0		MTbDetected	Sensitive	Low							Seven	1.07:40:00			0	0	0	0	0	0	0	0	0		0	1	0	0	3	2
Female	TBSuspect	None	KnownPositive	KnownPositive	KnownPositive	0	1	0	0	0	0		MTbNotDetected										1.00:00:00			0	0	0	0	0	0	0	0	0		0	0	0	0
Female	TBSuspect	None	Yes	Yes	Positive	0	1	0	0	0	0		MTbNotDetected									Seven				0	0	0	0	0	0	0	0	0		0	0	0	0
Male	TBSuspect	None	KnownPositive	KnownPositive	KnownPositive	0	1	0	0	0	0		MTbDetected	Sensitive	Medium							Seven				0	0	0	0	0	0	0	0	0		0	0	0	1
Female	TBSuspect	None	Yes	Yes	Positive	0	1	0	0	0	0		MTbNotDetected									Seven	12:00:00			0	0	0	0	0	0	0	0	0		0	0	0	0
Male	TBSuspect	None	Yes	Yes	Positive	0	1	0	0	0	0		MTbNotDetected									Seven	12:00:00			0	0	0	0	0	0	0	0	0		0	0	0	0
Female	TBSuspect	None	KnownPositive	KnownPositive	KnownPositive	0	1	0	0	0	0		MTbNotDetected									Seven				0	0	0	0	0	0	0	0	0		0	0	0	0
Female	TBSuspect	None	Yes	Yes	KnownPositive	0	1	0	0	0	0		MTbDetected	Sensitive	VeryLow							Seven				0	0	0	0	0	0	0	0	0		0	0	0	1			Patient never came back but her family was at clinic and i told to bring the patient so we can start Rx but to no Avail.
Female	TBSuspect	None	Yes	Yes	KnownPositive	0	1	0	0	0	0		MTbDetected	Sensitive	VeryLow							Seven				0	0	0	0	0	0	0	0	0		0	1	0	0
Male	TBSuspect	None	Yes	Yes	KnownPositive	0	1	0	0	0	0		MTbNotDetected									Seven	12:00:00			0	0	0	0	0	0	0	0	0		0	0	0	0
Female	TBSuspect	None	KnownPositive	KnownPositive	KnownPositive	0	1	0	0	0	0		MTbNotDetected										12:00:00			0	0	0	0	0	0	0	0	0		0	0	0	0
Male	TBSuspect	None	Yes	Yes	Negative	0	1	0	0	0	0		MTbNotDetected									Seven	12:00:00			0	0	0	0	0	0	0	0	0		0	0	0	0	4	1
Female	TBSuspect	None	KnownPositive	KnownPositive	KnownPositive	0	1	0	0	0	0		MTbNotDetected									Seven				0	0	0	0	0	0	0	0	0		0	0	0	0	6	0
Male	TBSuspect	None	Yes	Yes	Negative	0	1	0	0	0	0		Pending									Seven				0	0	0	0	0	0	0	0	0		0	0	0	0
Female	TBSuspect	None	KnownPositive	KnownPositive	KnownPositive	0	1	0	0	0	0		MTbNotDetected									Seven				0	0	0	0	0	0	0	0	0		0	0	0	0
Female	TBSuspect	None	Yes	Yes	Negative	0	1	0	0	0	0		MTbNotDetected									Seven	12:00:00			0	0	0	0	0	0	0	0	0		0	0	0	0
Female	TBSuspect	None	KnownPositive	KnownPositive	KnownPositive	0	1	0	0	0	0		MTbNotDetected									Seven	12:00:00			0	0	0	0	0	0	0	0	0		0	0	0	0	1	0
Male	TBSuspect	None	Yes	Yes	Positive	0	1	0	0	0	0		MTbNotDetected									Seven				0	0	0	0	0	0	0	0	0		0	0	0	0
Female	TBSuspect	None	Yes	Yes	Positive	0	1	0	0	0	0		MTbDetected	Sensitive	Medium								1.00:00:00			0	0	0	0	0	0	0	0	0		0	0	0	0
Male	TBSuspect	None	Yes	Yes	Negative	0	1	0	0	0	0		Pending									Seven				0	0	0	0	0	0	0	0	0		0	0	0	0
Female	TBSuspect	None	Yes	Yes	Positive	0	1	0	0	0	0		MTbNotDetected									Seven	3.00:00:00			0	0	0	0	0	0	0	0	0		0	0	0	0
Female	TBSuspect	None	Yes	Yes	Positive	0	1	0	1	0	0		MTbDetected	Sensitive	Medium		AFBNegative					Seven	12:24:59	1.10:05:00		0	0	0	0	0	0	0	0	0		0	1	0	0	3	1
Male	TBSuspect	None	Yes	Yes	Negative	0	1	0	0	0	0		MTbNotDetected									Seven	03:10:00			0	0	0	0	0	0	0	0	0		0	0	0	0	3	2
Male	TBSuspect	None	KnownPositive	KnownPositive	KnownPositive	0	1	0	0	0	0		MTbNotDetected									Seven	1.00:00:00			0	0	0	0	0	0	0	0	0		0	0	0	0	3	0
Female	TBSuspect	None	Yes	Yes	Negative	0	1	0	0	0	0		MTbNotDetected									Seven	12:00:00			0	0	0	0	0	0	0	0	0		0	0	0	0	8	1
Male	TBSuspect	None	Yes	Yes	Negative	0	1	0	0	0	0		MTbNotDetected									Seven	12:00:00			0	0	0	0	0	0	0	0	0		0	0	0	0
Female	TBSuspect	None	Yes	Yes	Positive	0	1	0	0	0	0		MTbNotDetected									Seven	12:00:00			0	0	0	0	0	0	0	0	0		0	0	0	0
Male	TBSuspect	None	KnownPositive	KnownPositive	KnownPositive	0	1	0	0	0	0		MTbNotDetected									Seven	12:00:00			0	0	0	0	0	0	0	0	0		0	0	0	0	7	0
Male	TBSuspect	None	Yes	Yes	Positive	0	1	0	0	0	0		MTbNotDetected									Seven	12:00:00			0	0	0	0	0	0	0	0	0		0	0	0	0
Male	TBSuspect	None	Yes	Yes	Positive	0	1	0	0	0	0		MTbNotDetected									Seven	01:30:00			0	0	0	0	0	0	0	0	0		0	0	0	0
Male	TBSuspect	None	KnownPositive	KnownPositive	KnownPositive	0	1	0	0	0	0		MTbNotDetected			2008						Seven	12:00:00			0	0	0	0	0	0	0	0	0		0	0	0	0
Male	TBSuspect	None	Yes	Yes	Positive	0	1	0	0	0	0		MTbNotDetected									Seven	12:00:00			0	0	0	0	0	0	0	0	0		0	0	0	0
Male	TBSuspect	None	KnownPositive	KnownPositive	KnownPositive	0	1	0	0	1	0		Error			5011		MTbDetected	Sensitive	VeryLow		SevenToTwentyFour				0	0	0	0	0	0	0	0	0		0	0	0	0
Male	TBSuspect	None	Yes	Yes	KnownPositive	0	1	0	0	0	0		MTbNotDetected									Seven	12:00:00			0	0	0	0	0	0	0	0	0		0	0	0	0
Female	TBSuspect	None	Yes	Yes	Positive	0	1	0	0	0	0		MTbNotDetected									Seven	12:00:00			0	0	0	0	0	0	0	0	0		0	0	0	0	2	1
Male	TBSuspect	None	Yes	Yes	Positive	0	1	0	0	0	0		MTbNotDetected									Seven	12:00:00			0	0	0	0	0	0	0	0	0		0	0	0	0	2	0
Female	TBSuspect	None	KnownPositive	KnownPositive	KnownPositive	0	1	0	1	0	0		MTbDetected	Sensitive	Low		AFBNegative					Seven	2.00:00:00			0	0	0	0	0	0	0	0	0		0	1	0	0	4	0
Female	TBSuspect	None	KnownPositive	KnownPositive	KnownPositive	0	1	0	0	0	0		MTbNotDetected										-1.00:00:00			0	0	0	0	0	0	0	0	0		0	0	0	0
Male	TBSuspect	None	Yes	Yes	Positive	0	1	0	0	0	0		MTbNotDetected										12:00:00			0	0	0	0	0	0	0	0	0		0	0	0	0
Female	TBSuspect	None	Yes	Yes	Positive	0	1	0	0	0	0		MTbNotDetected										02:00:00			0	0	0	0	0	0	0	0	0		0	0	0	0
Female	TBSuspect	None	Yes	Yes	Positive	0	1	0	0	0	0		MTbNotDetected									Seven	02:10:00			0	0	0	0	0	0	0	0	0		0	0	0	0	2	1
Male	TBSuspect	None	Yes	Yes	Positive	0	1	0	0	0	0		MTbNotDetected									Seven	12:00:00			0	0	0	0	0	0	0	0	0		0	0	0	0
Female	TBSuspect	None	No	No	KnownPositive	0	1	0	0	0	0		MTbNotDetected									Seven	12:00:00			0	0	0	0	0	0	0	0	0		0	0	0	0	2	1
Female	TBSuspect	None	Yes	Yes	Positive	0	1	0	0	0	0		MTbNotDetected										1.00:00:00			0	0	0	0	0	0	0	0	0		0	0	0	0
Female	TBSuspect	None	Yes	Yes	Positive	0	1	0	1	0	0		MTbDetected	Sensitive	Low		AFBNegative					Seven	12:00:00	5.00:00:00		0	0	0	0	0	0	0	0	0		0	0	0	0	2	0
Male	TBSuspect	None	Yes	Yes	Positive	0	1	0	0	0	0		MTbNotDetected									Seven	12:00:00			0	0	0	0	0	0	0	0	0		0	0	0	0	1	0
Female	TBSuspect	None	KnownPositive	KnownPositive	KnownPositive	0	1	0	0	0	0		MTbNotDetected										12:00:00			0	0	0	0	0	0	0	0	0		0	0	0	0
Male	TBSuspect	None	Yes	Yes	Positive	0	1	0	0	0	0		MTbNotDetected									Seven	1.00:00:00			0	0	0	0	0	0	0	0	0		0	0	0	0
Female	TBSuspect	None	KnownPositive	KnownPositive	KnownPositive	0	1	0	0	0	0		MTbNotDetected									Seven				0	0	0	0	0	0	0	0	0		0	0	0	0
Male	TBSuspect	None	Yes	Yes	Positive	0	1	0	0	0	0		MTbNotDetected									Seven	12:00:00			0	0	0	0	0	0	0	0	0		0	0	0	0
Male	TBSuspect	None	No	No	Negative	0	1	0	0	0	0		MTbNotDetected									Seven	12:00:00			0	0	0	0	0	0	0	0	0		0	0	0	0	2	0
Female	TBSuspect	None	Yes	Yes	Negative	0	1	0	0	0	0		MTbNotDetected									Seven	12:00:00			0	0	0	0	0	0	0	0	0		0	0	0	0
Female	TBSuspect	None	Yes	Yes	Negative	0	1	0	0	0	0		MTbNotDetected									Seven	12:00:00			0	0	0	0	0	0	0	0	0		0	0	0	0
Female	TBSuspect	None	Yes	Yes	Negative	0	1	0	0	0	0		MTbNotDetected									Seven	01:00:00			0	0	0	0	0	0	0	0	0		0	0	0	0	4	2
Male	TBSuspect	None	KnownPositive	KnownPositive	KnownPositive	0	1	0	1	0	1		MTbNotDetected				AFBNegative					Seven	12:00:00		TBIsolated	0	0	0	0	0	0	0	0	0	FourToSixWeeks	0	0	0	0	4	0	PATIENT PARTICIPATED IN DRUG RESISTANCE SURVEY.
Female	TBSuspect	None	Yes	Yes	Positive	0	1	0	0	0	0		Pending									Seven				0	0	0	0	0	0	0	0	0		0	0	0	0
Female	TBSuspect	None	KnownPositive	KnownPositive	KnownPositive	0	1	0	0	0	0		MTbNotDetected									Seven				0	0	0	0	0	0	0	0	0		0	0	0	0
Male	TBSuspect	None	Yes	Yes	KnownPositive	0	1	0	0	0	0		MTbNotDetected									Seven	12:00:00			0	0	0	0	0	0	0	0	0		0	0	0	0
Male	TBSuspect	ReceivedPaperTraceSlip	Yes	Yes	Negative	0	1	0	0	0	0		MTbNotDetected									Seven				0	0	0	0	0	0	0	0	0		0	0	0	0
Male	TBSuspect	None	Yes	Yes	Negative	0	1	0	0	0	0		MTbNotDetected									Seven	3.00:00:00			0	0	0	0	0	0	0	0	0		0	0	0	0	2	0	MAYFAIR RESULT.
Male	TBSuspect	None	Yes	Yes	Positive	0	1	0	0	0	0		MTbNotDetected									Seven	12:00:00			0	0	0	0	0	0	0	0	0		0	0	0	0	1	1
Female	TBSuspect	None	No	No	Negative	0	1	0	0	0	0		Error			5011						Seven				0	0	0	0	0	0	0	0	0		0	0	0	0			Patient is underage,so skin test is done
Female	TBSuspect	None	KnownPositive	KnownPositive	KnownPositive	0	1	0	0	0	0		MTbNotDetected									Seven				0	0	0	0	0	0	0	0	0		0	0	0	0	2	0
Male	TBSuspect	None	Yes	Yes	Positive	0	1	0	0	0	0		MTbDetected	Sensitive	Low								4.00:00:00			0	0	0	0	0	0	0	0	0		0	1	0	0	4	1
Male	TBSuspect	None	Yes	Yes	Negative	0	1	0	0	0	0		MTbNotDetected									Seven	12:00:00			0	0	0	0	0	0	0	0	0		0	0	0	0
Female	TBSuspect	None	Yes	Yes	Positive	0	1	0	0	0	0		MTbNotDetected									Seven				0	0	0	0	0	0	0	0	0		0	0	0	0
Female	TBSuspect	None	KnownPositive	KnownPositive	KnownPositive	0	1	0	0	0	0		MTbNotDetected									Seven				0	0	0	0	0	0	0	0	0		0	0	0	0
Male	TBSuspect	None	No	No	Negative	0	1	0	0	1	0		Invalid					MTbDetected	Sensitive	Low			26.00:00:00	1.00:00:00		0	0	0	0	0	0	0	0	0		0	0	0	0
Male	TBSuspect	None	No	No	KnownPositive	0	1	0	0	0	0		MTbNotDetected									Seven	12:00:00			0	0	0	0	0	0	0	0	0		0	0	0	0	2	0
Female	TBSuspect	None	No	No	Negative	0	1	0	0	0	0		MTbNotDetected									Seven	12:00:00			0	0	0	0	0	0	0	0	0		0	0	0	0
Female	TBSuspect	None	KnownPositive	KnownPositive	KnownPositive	0	1	0	0	0	0		MTbNotDetected									Seven	12:00:00			0	0	0	0	0	0	0	0	0		0	0	0	0	3	0
Female	TBSuspect	None	No	No	Negative	0	1	0	0	0	0		MTbNotDetected													0	0	0	0	0	0	0	0	0		0	0	0	0
Female	TBSuspect	None	KnownPositive	KnownPositive	KnownPositive	0	1	0	0	0	0		MTbNotDetected									Seven				0	0	0	0	0	0	0	0	0		0	0	0	0	12	0
Male	TBSuspect	None	KnownPositive	KnownPositive	KnownPositive	0	1	0	0	0	0		MTbNotDetected									Seven				0	0	0	0	0	0	0	0	0		0	0	0	0	2	0
Male	TBSuspect	None	Yes	Yes	Negative	0	1	0	0	0	0		MTbNotDetected									Seven				0	0	0	0	0	0	0	0	0		0	0	0	0
Female	TBSuspect	None	KnownPositive	KnownPositive	KnownPositive	0	1	0	0	0	0		MTbNotDetected									Seven	02:10:00			0	0	0	0	0	0	0	0	0		0	0	0	0	4	1
Male	TBSuspect	None	Yes	Yes	Positive	0	1	0	0	0	0		MTbDetected	Sensitive	Low							Seven	12:00:00			0	0	0	0	0	0	0	0	0		0	1	0	0
Female	TBSuspect	None	Yes	Yes	Positive	0	1	0	0	0	0		MTbNotDetected									Seven	12:00:00			0	0	0	0	0	0	0	0	0		0	0	0	0
Female	TBSuspect	None	KnownPositive	KnownPositive	KnownPositive	0	1	0	0	0	0		MTbNotDetected									Seven	12:00:00			0	0	0	0	0	0	0	0	0		0	0	0	0
Male	TBSuspect	None	Yes	Yes	Negative	0	1	0	0	0	0		MTbNotDetected									Seven	03:30:00			0	0	0	0	0	0	0	0	0		0	0	0	0	2	1
Male	TBSuspect	None	Yes	Yes	Negative	0	1	0	0	0	0		MTbNotDetected									Seven	12:00:00			0	0	0	0	0	0	0	0	0		0	0	0	0	3	0
Female	TBSuspect	None	Yes	Yes	KnownPositive	0	1	0	0	0	0		MTbNotDetected									Seven	12:00:00			0	0	0	0	0	0	0	0	0		0	0	0	0
Male	TBSuspect	None	No	No	Negative	0	1	0	0	0	0		MTbNotDetected									Seven	12:00:00			0	0	0	0	0	0	0	0	0		0	0	0	0
Female	TBSuspect	None	KnownPositive	KnownPositive	KnownPositive	0	1	0	0	0	0		MTbNotDetected									Seven	1.00:00:00			0	0	0	0	0	0	0	0	0		0	0	0	0	4	0
Male	TBSuspect	None	Yes	Yes	Negative	0	1	0	0	0	0		MTbNotDetected									Seven				0	0	0	0	0	0	0	0	0		0	0	0	0
Male	TBSuspect	None	Yes	Yes	Negative	0	1	0	0	0	0		MTbNotDetected									Seven				0	0	0	0	0	0	0	0	0		0	0	0	0
Female	TBSuspect	None	KnownPositive	KnownPositive	KnownPositive	0	1	0	0	0	0		MTbNotDetected									Seven	12:00:00			0	0	0	0	0	0	0	0	0		0	0	0	0	2	0
Female	TBSuspect	None	KnownPositive	KnownPositive	KnownPositive	0	1	0	0	0	0		Pending									Seven				0	0	0	0	0	0	0	0	0		0	0	0	0
Female	TBSuspect	ReceivedPaperTraceSlip	Yes	Yes	Negative	0	1	0	0	0	0		MTbNotDetected									Seven	12:00:00			0	0	0	0	0	0	0	0	0		0	0	0	0
Male	TBSuspect	None	KnownPositive	KnownPositive	KnownPositive	0	1	0	0	0	0		MTbNotDetected									Seven	01:50:00			0	0	0	0	0	0	0	0	0		0	0	0	0	3	2
Female	TBSuspect	None	Yes	Yes	Positive	0	1	0	0	0	0		MTbNotDetected									Seven	02:10:00			0	0	0	0	0	0	0	0	0		0	0	0	0	4	2
Male	TBSuspect	None	KnownPositive	KnownPositive	KnownPositive	0	1	0	0	0	0		MTbNotDetected									Seven	11:05:00			0	0	0	0	0	0	0	0	0		0	0	0	0	4	1
Female	TBSuspect	None	KnownPositive	KnownPositive	KnownPositive	0	1	0	0	0	0		MTbDetected	Sensitive	VeryLow								12:00:00			0	0	0	0	0	0	0	0	0		0	0	0	0
Female	TBSuspect	None	KnownPositive	KnownPositive	KnownPositive	0	1	0	0	0	0		MTbNotDetected									Seven	01:00:00			0	0	0	0	0	0	0	0	0		0	0	0	0	3	2
Female	TBSuspect	None	KnownPositive	KnownPositive	KnownPositive	0	1	0	1	0	0		MTbDetected	Sensitive	Low		AFBScanty					Seven	12:00:00			0	0	0	0	0	0	0	0	0		0	1	0	0	1	0
Female	TBSuspect	None	KnownPositive	KnownPositive	KnownPositive	0	1	0	0	1	0		Error			5007		MTbNotDetected					11:20:00	03:30:00		0	0	0	0	0	0	0	0	0		0	0	0	0
Male	TBSuspect	None	KnownPositive	KnownPositive	KnownPositive	0	1	0	0	0	0		MTbNotDetected									Seven	12:00:00			0	0	0	0	0	0	0	0	0		0	0	0	0	3	0
Female	TBSuspect	None	Yes	Yes	Positive	0	1	0	0	0	0		MTbNotDetected									Seven	12:00:00			0	0	0	0	0	0	0	0	0		0	0	0	0
Female	TBSuspect	None	KnownPositive	KnownPositive	KnownPositive	0	1	0	0	1	0		Error			2035		MTbNotDetected				Seven	12:00:00	12:00:00		0	0	0	0	0	0	0	0	0		0	0	0	0	3	0
Female	TBSuspect	None	KnownPositive	KnownPositive	KnownPositive	0	1	0	0	0	0		MTbNotDetected									Seven	12:00:00			0	0	0	0	0	0	0	0	0		0	0	0	0
Male	TBSuspect	None	No	No	Negative	0	1	0	0	0	0		MTbNotDetected									Seven	12:00:00			0	0	0	0	0	0	0	0	0		0	0	0	0
Female	TBSuspect	None	Yes	Yes	Negative	0	1	0	0	0	0		MTbNotDetected									Seven	1.00:00:00			0	0	0	0	0	0	0	0	0		0	0	0	0
Male	TBSuspect	None	No	No	Negative	0	1	0	0	0	0		MTbNotDetected									Seven	12:00:00			0	0	0	0	0	0	0	0	0		0	0	0	0
Female	TBSuspect	None	KnownPositive	KnownPositive	KnownPositive	0	1	0	0	0	0		MTbNotDetected									Seven	12:00:00			0	0	0	0	0	0	0	0	0		0	0	0	0	1	0
Male	TBSuspect	None	Yes	Yes	KnownPositive	0	1	0	0	0	0		MTbNotDetected									Seven	12:00:00			0	0	0	0	0	0	0	0	0		0	0	0	0
Male	TBSuspect	None	KnownPositive	KnownPositive	KnownPositive	0	1	0	1	0	0		MTbDetected	Indeterminate	VeryLow		Pending					Seven	1.07:35:00			0	0	0	0	0	0	0	0	0		0	1	0	0	4	1
Female	TBSuspect	None	KnownPositive	KnownPositive	KnownPositive	0	1	0	0	0	0		MTbNotDetected									Seven	12:00:00			0	0	0	0	0	0	0	0	0		0	0	0	0	1	0
Female	TBSuspect	None	Yes	Yes	KnownPositive	0	1	0	0	0	0		MTbNotDetected									Seven	12:00:00			0	0	0	0	0	0	0	0	0		0	0	0	0
Female	TBSuspect	None	Yes	Yes	KnownPositive	0	1	0	0	0	0		MTbNotDetected									Seven	12:00:00			0	0	0	0	0	0	0	0	0		0	0	0	0	2	0
Female	TBSuspect	None	KnownPositive	KnownPositive	KnownPositive	0	1	0	0	0	0		MTbNotDetected										12:00:00			0	0	0	0	0	0	0	0	0		0	0	0	0
Male	TBSuspect	None	No	No	Positive	0	1	0	0	0	0		MTbNotDetected									Seven				0	0	0	0	0	0	0	0	0		0	0	0	0	4	1
Female	TBSuspect	None	KnownPositive	KnownPositive	KnownPositive	0	1	0	0	0	0		MTbNotDetected									Seven	12:00:00			0	0	0	0	0	0	0	0	0		0	0	0	0	4	1
Female	TBSuspect	None	KnownPositive	KnownPositive	KnownPositive	0	1	0	0	0	0		MTbNotDetected									Seven	12:00:00			0	0	0	0	0	0	0	0	0		0	0	0	0
Male	TBSuspect	None	KnownPositive	KnownPositive	KnownPositive	0	1	0	0	0	0		MTbNotDetected									Seven				0	0	0	0	0	0	0	0	0		0	0	0	0
Female	TBSuspect	None	Yes	Yes	Positive	0	1	0	0	0	0		MTbNotDetected										12:00:00			0	0	0	0	0	0	0	0	0		0	0	0	0
Female	TBSuspect	None	Yes	Yes	KnownPositive	0	1	0	0	0	0		MTbNotDetected									Seven	1.00:00:00			0	0	0	0	0	0	0	0	0		0	0	0	0
Female	TBSuspect	None	KnownPositive	KnownPositive	KnownPositive	0	1	0	0	0	0		Pending									Seven				0	0	0	0	0	0	0	0	0		0	0	0	0
Female	TBSuspect	PatientVisitedAtHome	KnownPositive	KnownPositive	Negative	0	1	0	0	0	0		MTbNotDetected										12:00:00			0	0	0	0	0	0	0	0	0		0	0	0	0
Female	TBSuspect	None	Yes	Yes	Positive	0	1	0	0	0	0		MTbNotDetected									Seven	1.00:00:00			0	0	0	0	0	0	0	0	0		0	0	0	0	1	0
Female	TBSuspect	None	Yes	Yes	Positive	0	1	0	0	0	0		MTbNotDetected									Seven	12:00:00			0	0	0	0	0	0	0	0	0		0	0	0	0
Female	TBSuspect	None	Yes	Yes	KnownPositive	0	1	0	0	0	0		MTbNotDetected									Seven	12:00:00			0	0	0	0	0	0	0	0	0		0	0	0	0
Female	TBSuspect	None	KnownPositive	KnownPositive	KnownPositive	0	1	0	1	0	0		MTbDetected	Sensitive	VeryLow		AFBNegative					Seven	01:34:00	-6.15:00:00		0	0	0	0	0	0	0	0	0		0	1	0	0	3	1
Female	TBSuspect	None	KnownPositive	KnownPositive	KnownPositive	0	1	0	0	1	0		Error			5011		MTbNotDetected				Seven				0	0	0	0	0	0	0	0	0		0	0	0	0	1	0
Female	TBSuspect	None	Yes	Yes	Positive	0	1	0	0	0	0		MTbNotDetected									Seven	03:10:00			0	0	0	0	0	0	0	0	0		0	0	0	0	3	1
Male	TBSuspect	None	Yes	Yes	Negative	0	1	0	0	0	0		MTbNotDetected									Seven	12:00:00			0	0	0	0	0	0	0	0	0		0	0	0	0	2	0
Female	TBSuspect	None	KnownPositive	KnownPositive	KnownPositive	0	1	0	0	0	0		MTbNotDetected									Seven	1.00:00:00			0	0	0	0	0	0	0	0	0		0	0	0	0	1	0
Male	TBSuspect	None	Yes	Yes	Positive	0	1	0	0	0	0		MTbNotDetected									Seven	12:00:00			0	0	0	0	0	0	0	0	0		0	0	0	0
Male	TBSuspect	None	KnownPositive	KnownPositive	KnownPositive	0	1	0	0	0	0		Pending									Seven				0	0	0	0	0	0	0	0	0		0	0	0	0	2	0
Female	TBSuspect	None	Yes	Yes	Positive	0	1	0	0	0	0		MTbNotDetected										12:00:00			0	0	0	0	0	0	0	0	0		0	0	0	0
Female	TBSuspect	None	KnownPositive	KnownPositive	KnownPositive	0	1	0	0	0	0		Pending									Seven				0	0	0	0	0	0	0	0	0		0	0	0	0
Female	TBSuspect	None	Yes	Yes	Negative	0	1	0	0	0	0		Invalid									Seven				0	0	0	0	0	0	0	0	0		0	0	0	0
Male	TBSuspect	None	No	No	Negative	0	1	0	0	0	0		MTbNotDetected									Seven	12:00:00			0	0	0	0	0	0	0	0	0		0	0	0	0
Male	TBSuspect	None	Yes	Yes	Negative	0	1	0	0	0	0		MTbNotDetected									Seven	12:00:00			0	0	0	0	0	0	0	0	0		0	0	0	0
Male	TBSuspect	None	Yes	Yes	Negative	0	1	0	0	0	0		MTbNotDetected									Seven	12:00:00			0	0	0	0	0	0	0	0	0		0	0	0	0	5	1
Female	TBSuspect	None	KnownPositive	KnownPositive	KnownPositive	0	1	0	0	1	0		Error			5011		MTbNotDetected				Seven	12:00:00	12:00:00		0	0	0	0	0	0	0	0	0		0	0	0	0	2	0
Male	TBSuspect	None	Yes	Yes	KnownPositive	0	1	0	0	0	0		MTbNotDetected									Seven	12:00:00			0	0	0	0	0	0	0	0	0		0	0	0	0
Male	TBSuspect	None	No	No	Negative	0	1	0	0	0	0		MTbNotDetected										1.00:00:00			0	0	0	0	0	0	0	0	0		0	0	0	0
Male	TBSuspect	None	Yes	Yes	Negative	0	1	0	0	0	0		MTbNotDetected									Seven	12:00:00			0	0	0	0	0	0	0	0	0		0	0	0	0	2
Female	TBSuspect	ReceivedPaperTraceSlip	KnownPositive	KnownPositive	KnownPositive	0	1	0	0	0	0		MTbNotDetected									Seven				0	0	0	0	0	0	0	0	0		0	0	0	0
Male	TBSuspect	None	Yes	Yes	KnownPositive	0	1	0	0	0	0		MTbNotDetected									Seven				0	0	0	0	0	0	0	0	0		0	0	0	0	1
Female	TBSuspect	None	Yes	Yes	KnownPositive	0	1	0	0	0	0		MTbNotDetected									Seven	12:00:00			0	0	0	0	0	0	0	0	0		0	0	0	0
Female	TBSuspect	None	Yes	Yes	Positive	0	1	0	0	0	0		MTbNotDetected									Seven	12:00:00			0	0	0	0	0	0	0	0	0		0	0	0	0	2	1
Male	TBSuspect	None	KnownPositive	KnownPositive	KnownPositive	0	1	0	0	0	0		MTbNotDetected									Seven	1.07:55:00			0	0	0	0	0	0	0	0	0		0	0	0	0
Male	TBSuspect	None	KnownPositive	KnownPositive	KnownPositive	0	1	0	0	0	0		MTbNotDetected									Seven	12:00:00			0	0	0	0	0	0	0	0	0		0	0	0	0	2	0
Female	TBSuspect	None	Yes	Yes	Negative	0	1	0	0	0	0		MTbNotDetected									Seven	12:00:00			0	0	0	0	0	0	0	0	0		0	0	0	0	5	1
Male	TBSuspect	None	Yes	Yes	Negative	0	1	0	0	0	0		MTbDetected	Resistant	High											0	0	0	0	0	0	0	0	0		0	0	0	0
Female	TBSuspect	None	Yes	Yes	Positive	0	1	0	0	0	0		MTbNotDetected									Seven	12:00:00			0	0	0	0	0	0	0	0	0		0	0	0	0
Male	TBSuspect	None	KnownPositive	KnownPositive	KnownPositive	0	1	0	0	0	0		MTbNotDetected										12:00:00			0	0	0	0	0	0	0	0	0		0	0	0	0
Female	TBSuspect	None	KnownPositive	KnownPositive	KnownPositive	0	1	0	0	0	0		MTbNotDetected									Seven	12:00:00			0	0	0	0	0	0	0	0	0		0	0	0	0	1	0
Female	TBSuspect	None	Yes	Yes	KnownPositive	0	1	0	0	0	0		MTbNotDetected									Seven	12:00:00			0	0	0	0	0	0	0	0	0		0	0	0	0	2	0
Female	TBSuspect	None	KnownPositive	KnownPositive	Negative	0	1	0	0	0	0		MTbNotDetected									Seven	1.13:15:00			0	0	0	0	0	0	0	0	0		0	0	0	0	1	1
Female	TBSuspect	None	KnownPositive	KnownPositive	KnownPositive	0	1	0	0	0	0		MTbNotDetected									Seven	12:00:00			0	0	0	0	0	0	0	0	0		0	0	0	0	4	0
Female	TBSuspect	None	KnownPositive	KnownPositive	KnownPositive	0	1	0	0	0	0		MTbNotDetected									Seven	03:00:00			0	0	0	0	0	0	0	0	0		0	0	0	0
Female	TBSuspect	None	Yes	Yes	Positive	0	1	0	0	0	0		MTbNotDetected									Seven	12:00:00			0	0	0	0	0	0	0	0	0		0	0	0	0
Female	TBSuspect	None	KnownPositive	KnownPositive	KnownPositive	0	1	0	1	0	0		MTbDetected	Sensitive	Low		AFBNegative					Seven	12:00:00			0	0	0	0	0	0	0	0	0		0	1	0	0	4	0
Female	TBSuspect	None	KnownPositive	KnownPositive	KnownPositive	0	1	0	0	0	0		Pending									Seven	12:00:00			0	0	0	0	0	0	0	0	0		0	0	0	0	3	0
Male	TBSuspect	None	No	No	Negative	0	1	0	0	0	0		MTbNotDetected									Seven	1.00:00:00			0	0	0	0	0	0	0	0	0		0	0	0	0
Male	TBSuspect	None	KnownPositive	KnownPositive	KnownPositive	0	1	0	0	0	0		MTbDetected	Sensitive	VeryLow							Seven	3.09:00:00			0	0	0	0	0	0	0	0	0		0	1	0	0	3	1
Female	TBSuspect	None	No	No	Negative	0	1	0	0	0	0		MTbNotDetected										1.00:00:00			0	0	0	0	0	0	0	0	0		0	0	0	0
Female	TBSuspect	None	KnownPositive	KnownPositive	KnownPositive	0	1	0	0	0	0		MTbNotDetected									Seven	12:00:00			0	0	0	0	0	0	0	0	0		0	0	0	0
Female	TBSuspect	None	KnownPositive	KnownPositive	KnownPositive	0	1	0	0	0	0		MTbNotDetected									Seven	1.00:00:00			0	0	0	0	0	0	0	0	0		0	0	0	0	1	0
Male	TBSuspect	None	KnownPositive	KnownPositive	KnownPositive	0	1	0	0	0	1		MTbDetected	Resistant	VeryLow							Seven	12:00:00		TBIsolated	1	1	0	0	0	0	0	0	0	LessThanFourWeeks	0	1	0	0	4	0	Reffered to Jouburg Gen for the treatment.Started RX, taking kanamycin everyday.
Male	TBSuspect	None	Yes	Yes	Negative	0	1	0	0	0	0		MTbNotDetected									Seven				0	0	0	0	0	0	0	0	0		0	0	0	0
Male	TBSuspect	None	KnownPositive	KnownPositive	KnownPositive	0	1	0	0	0	0		MTbNotDetected									Seven	12:00:00			0	0	0	0	0	0	0	0	0		0	0	0	0	2	0
Female	TBSuspect	None	KnownPositive	KnownPositive	KnownPositive	0	1	0	0	0	0		MTbNotDetected									Seven	8.00:00:00			0	0	0	0	0	0	0	0	0		0	0	0	0	8	0
Male	TBSuspect	None	Yes	Yes	Positive	0	1	0	0	0	0		MTbNotDetected									Seven				0	0	0	0	0	0	0	0	0		0	0	0	0	4	0
Female	TBSuspect	None	KnownPositive	KnownPositive	KnownPositive	0	1	0	0	0	0		MTbNotDetected									Seven				0	0	0	0	0	0	0	0	0		0	0	0	0
Female	TBSuspect	None	Yes	Yes	Positive	0	1	0	0	0	0		MTbNotDetected									Seven	1.07:30:00			0	0	0	0	0	0	0	0	0		0	0	0	0	2	2
Male	TBSuspect	None	Yes	Yes	Negative	0	1	0	1	0	0		MTbDetected	Sensitive	Low		AFBPlusPlus					Seven	2.07:30:00	6.08:00:00		0	0	0	0	0	0	0	0	0		0	1	0	0	2	1
Male	TBSuspect	None	No	No	Negative	0	1	0	0	0	0		MTbNotDetected									Seven	12:00:00			0	0	0	0	0	0	0	0	0		0	0	0	0	3	1
Male	TBSuspect	None	Yes	Yes	Positive	0	1	0	0	0	0		MTbNotDetected													0	0	0	0	0	0	0	0	0		0	0	0	0
Male	TBSuspect	None	KnownPositive	KnownPositive	KnownPositive	0	1	0	0	0	0		MTbNotDetected									Seven	12:00:00			0	0	0	0	0	0	0	0	0		0	0	0	0	12	2
Male	TBSuspect	None	Yes	Yes	Positive	0	1	0	0	0	0		MTbNotDetected									Seven	03:00:00			0	0	0	0	0	0	0	0	0		0	0	0	0
Male	TBSuspect	None	Yes	Yes	Positive	0	1	0	0	0	0		MTbNotDetected									Seven				0	0	0	0	0	0	0	0	0		0	0	0	0
Male	TBSuspect	None	KnownPositive	KnownPositive	KnownPositive	0	1	0	0	0	0		MTbNotDetected													0	0	0	0	0	0	0	0	0		0	0	0	0
Male	TBSuspect	None	KnownPositive	KnownPositive	KnownPositive	0	1	0	0	0	0		MTbNotDetected									Seven	11:39:59			0	0	0	0	0	0	0	0	0		0	0	0	0	2	1
Male	TBSuspect	None	No	No	Negative	0	1	0	0	0	0		MTbNotDetected									Seven	12:00:00			0	0	0	0	0	0	0	0	0		0	0	0	0	2	1
Male	TBSuspect	None	Yes	Yes	Positive	0	1	0	0	0	0		MTbNotDetected										12:00:00			0	0	0	0	0	0	0	0	0		0	0	0	0	1	1
Female	TBSuspect	ReceivedPaperTraceSlip	KnownPositive	KnownPositive	KnownPositive	0	1	0	0	0	0		MTbNotDetected										12:00:00			0	0	0	0	0	0	0	0	0		0	0	0	0
Female	TBSuspect	None	Yes	Yes	KnownPositive	0	1	0	0	0	0		MTbDetected	Sensitive	Medium							Seven	1.00:00:00			0	0	0	0	0	0	0	0	0		0	1	0	0
Female	TBSuspect	None	KnownPositive	KnownPositive	KnownPositive	0	1	0	0	0	0		MTbDetected	Sensitive	Medium							Seven	12:00:00			0	0	0	0	0	0	0	0	0		0	1	0	0	5	0	Patient transferred to Jeppe clinic which is her local clinic.
Male	TBSuspect	None	Yes	Yes	Negative	0	1	0	0	0	0		MTbNotDetected									Seven	-2.00:00:00			0	0	0	0	0	0	0	0	0		0	0	0	0	1	0
Male	TBSuspect	None	Yes	Yes	Negative	0	1	0	0	0	0		MTbNotDetected									Seven	02:00:00			0	0	0	0	0	0	0	0	0		0	0	0	0	3	1
Male	TBSuspect	None	Yes	Yes	Negative	0	1	0	0	0	0		MTbNotDetected									Seven	1.00:00:00			0	0	0	0	0	0	0	0	0		0	0	0	0
Male	TBSuspect	None	KnownPositive	KnownPositive	KnownPositive	0	1	0	0	0	0		MTbNotDetected													0	0	0	0	0	0	0	0	0		0	0	0	0
Female	TBSuspect	None	Yes	Yes	Positive	0	1	0	0	0	0		MTbNotDetected									Seven	1.00:00:00			0	0	0	0	0	0	0	0	0		0	0	0	0
Male	TBSuspect	None	Yes	Yes	Negative	0	1	0	0	0	0		MTbNotDetected									Seven	12:00:00			0	0	0	0	0	0	0	0	0		0	0	0	0	4	0
Male	TBSuspect	None	No	No	Negative	0	1	0	0	0	0		MTbNotDetected									Seven	12:00:00			0	0	0	0	0	0	0	0	0		0	0	0	0
Female	TBSuspect	None	Yes	Yes	Positive	0	1	0	0	0	0		MTbNotDetected									Seven	12:00:00			0	0	0	0	0	0	0	0	0		0	0	0	0	2	1
Female	TBSuspect	ReceivedPaperTraceSlip	No	No	Negative	0	1	0	0	0	0		MTbNotDetected										1.00:00:00			0	0	0	0	0	0	0	0	0		0	0	0	0
Male	TBSuspect	None	Yes	Yes	Positive	0	1	0	0	0	0		MTbNotDetected										12:00:00			0	0	0	0	0	0	0	0	0		0	0	0	0
Female	TBSuspect	None	KnownPositive	KnownPositive	KnownPositive	0	1	0	0	0	0		MTbNotDetected									Seven				0	0	0	0	0	0	0	0	0		0	0	0	0
Male	TBSuspect	None	No	No	Negative	0	1	0	0	0	0		MTbNotDetected				AFBScanty					Seven	12:00:00			0	0	0	0	0	0	0	0	0		0	0	0	1	4	0
Female	TBSuspect	None	KnownPositive	KnownPositive	KnownPositive	0	1	0	0	0	0		MTbNotDetected										12:00:00			0	0	0	0	0	0	0	0	0		0	0	0	0
Female	TBSuspect	None	KnownPositive	KnownPositive	KnownPositive	0	1	0	0	0	0		MTbNotDetected									Seven	12:00:00			0	0	0	0	0	0	0	0	0		0	0	0	0	2	0
Female	TBSuspect	None	KnownPositive	KnownPositive	KnownPositive	0	1	0	0	1	0		Error			5011		MTbNotDetected				Seven	12:00:00			0	0	0	0	0	0	0	0	0		0	0	0	0	4	0
Female	TBSuspect	None	KnownPositive	KnownPositive	KnownPositive	0	1	0	0	0	0		MTbNotDetected									Seven				0	0	0	0	0	0	0	0	0		0	0	0	0	4	0
Female	TBSuspect	None	Yes	Yes	Negative	0	1	0	0	0	0		Error			5007						Seven	12:00:00			0	0	0	0	0	0	0	0	0		0	0	0	0	2	0
Female	TBSuspect	None	Yes	Yes	Positive	0	1	0	0	0	0		Error			5007							12:00:00			0	0	0	0	0	0	0	0	0		0	0	0	0		1
Male	TBSuspect	None	KnownPositive	KnownPositive	KnownPositive	0	1	0	1	0	0		MTbDetected	Sensitive	Medium		AFBPlus					Seven	12:00:00			0	0	0	0	0	0	0	0	0		0	1	0	0	3	0	Transferred to his local clinic Glenanda .
Female	TBSuspect	None	KnownPositive	KnownPositive	KnownPositive	0	1	0	0	0	0		MTbNotDetected									Seven	12:00:00			0	0	0	0	0	0	0	0	0		0	0	0	0	4	0
Male	TBSuspect	None	KnownPositive	KnownPositive	KnownPositive	0	1	0	0	0	0		MTbNotDetected									Seven				0	0	0	0	0	0	0	0	0		0	0	0	0	2	0
Female	TBSuspect	None	KnownPositive	KnownPositive	KnownPositive	0	1	0	0	0	0		MTbNotDetected									Seven	1.00:00:00			0	0	0	0	0	0	0	0	0		0	0	0	0	2	0
Male	TBSuspect	None	Yes	Yes	Positive	0	1	0	0	0	0		MTbNotDetected									Seven	12:00:00			0	0	0	0	0	0	0	0	0		0	0	0	0	1	1
Female	TBSuspect	None	Yes	Yes	Positive	0	1	0	0	0	0		MTbNotDetected									Seven	12:00:00			0	0	0	0	0	0	0	0	0		0	0	0	0	2	0
Male	TBSuspect	None	Yes	Yes	Positive	0	1	0	0	0	0		MTbNotDetected													0	0	0	0	0	0	0	0	0		0	0	0	0
Male	TBSuspect	None	KnownPositive	KnownPositive	KnownPositive	0	1	0	0	0	0		MTbDetected	Sensitive	VeryLow							Seven	12:00:00			0	0	0	0	0	0	0	0	0		0	1	0	0
Male	TBSuspect	None	Yes	Yes	Positive	0	1	0	0	0	0		MTbNotDetected									Seven				0	0	0	0	0	0	0	0	0		0	0	0	0
Female	TBSuspect	None	Yes	Yes	Positive	0	1	0	0	0	0		MTbNotDetected									Seven	12:00:00			0	0	0	0	0	0	0	0	0		0	0	0	0
Female	TBSuspect	None	Yes	Yes	Positive	0	1	0	0	0	0		MTbNotDetected									Seven				0	0	0	0	0	0	0	0	0		0	0	0	0
Female	TBSuspect	None	Yes	Yes	Positive	0	1	0	0	0	0		MTbNotDetected									Seven	01:00:00			0	0	0	0	0	0	0	0	0		0	0	0	0	2	1
Male	TBSuspect	None	KnownPositive	KnownPositive	KnownPositive	0	1	0	0	0	0		MTbDetected	Sensitive	VeryLow							Seven	12:00:00			0	0	0	0	0	0	0	0	0		0	1	0	0	1	0
Male	TBSuspect	None	KnownPositive	KnownPositive	KnownPositive	0	1	0	0	0	0		MTbNotDetected									Seven	12:00:00			0	0	0	0	0	0	0	0	0		0	0	0	0
Female	TBSuspect	None	Yes	Yes	Negative	0	1	0	1	0	0		MTbDetected	Sensitive	Medium		AFBPlusPlusPlus					Seven	12:00:00	12:00:00		0	0	0	0	0	0	0	0	0		0	0	0	0	2	0
Female	TBSuspect	None	Yes	Yes	Positive	0	1	0	0	0	0		MTbNotDetected									Seven	-21.00:00:00			0	0	0	0	0	0	0	0	0		0	0	0	0
Female	TBSuspect	None	KnownPositive	KnownPositive	KnownPositive	0	1	0	0	0	0		MTbNotDetected													0	0	0	0	0	0	0	0	0		0	0	0	0
Male	TBSuspect	None	KnownPositive	KnownPositive	Negative	0	1	0	0	0	0		MTbDetected	Sensitive	Low							Seven	12:20:00			0	0	0	0	0	0	0	0	0		0	1	0	0	3	1
Female	TBSuspect	None	Yes	Yes	Negative	0	1	0	0	0	0		MTbNotDetected									Seven	12:00:00			0	0	0	0	0	0	0	0	0		0	0	0	0
Male	TBSuspect	None	Yes	Yes	KnownPositive	0	1	0	0	0	0		MTbNotDetected									Seven	12:00:00			0	0	0	0	0	0	0	0	0		0	0	0	0	1	1
Female	TBSuspect	None	KnownPositive	KnownPositive	KnownPositive	0	1	0	0	0	0		MTbNotDetected									Seven	12:00:00			0	0	0	0	0	0	0	0	0		0	0	0	0	4	1	Patient had TB in 2003
Male	TBSuspect	None	KnownPositive	KnownPositive	KnownPositive	0	1	0	0	0	0		MTbNotDetected										12:00:00			0	0	0	0	0	0	0	0	0		0	0	0	0
Female	TBSuspect	None	No	No	Negative	0	1	0	0	0	0		MTbNotDetected									Seven	12:00:00			0	0	0	0	0	0	0	0	0		0	0	0	0	2	1
Female	TBSuspect	None	Yes	Yes	Negative	0	1	0	0	0	0		MTbNotDetected									Seven	12:00:00			0	0	0	0	0	0	0	0	0		0	0	0	0	10	1
Female	TBSuspect	None	KnownPositive	KnownPositive	KnownPositive	0	1	0	0	0	0		MTbDetected	Sensitive	VeryLow											0	0	0	0	0	0	0	0	0		0	0	0	0
Male	TBSuspect	None	Yes	Yes	Negative	0	1	0	0	0	0		MTbNotDetected									Seven	1.00:00:00			0	0	0	0	0	0	0	0	0		0	0	0	0	5	0
Female	TBSuspect	None	Yes	Yes	KnownPositive	0	1	0	0	0	0		MTbNotDetected									Seven	12:00:00			0	0	0	0	0	0	0	0	0		0	0	0	0	8	0
Female	TBSuspect	None	Yes	Yes	Negative	0	1	0	0	0	0		MTbNotDetected									Seven	12:00:00			0	0	0	0	0	0	0	0	0		0	0	0	0	3	0
Male	TBSuspect	ReceivedPaperTraceSlip	No	No	Negative	0	1	0	0	0	0		MTbNotDetected									Seven				0	0	0	0	0	0	0	0	0		0	0	0	0
Female	TBSuspect	None	KnownPositive	KnownPositive	KnownPositive	0	1	0	0	0	0		MTbNotDetected													0	0	0	0	0	0	0	0	0		0	0	0	0
Female	TBSuspect	None	Yes	Yes	Positive	0	1	0	0	0	0		MTbNotDetected									Seven				0	0	0	0	0	0	0	0	0		0	0	0	0
Female	TBSuspect	None	KnownPositive	KnownPositive	KnownPositive	0	1	0	0	0	0		MTbNotDetected									Seven	12:00:00			0	0	0	0	0	0	0	0	0		0	0	0	0
Male	TBSuspect	None	KnownPositive	KnownPositive	KnownPositive	0	1	0	0	0	0		MTbNotDetected									Seven	12:00:00			0	0	0	0	0	0	0	0	0		0	0	0	0	2	1
Female	TBSuspect	None	KnownPositive	KnownPositive	KnownPositive	0	1	0	0	0	0		MTbNotDetected										12:00:00			0	0	0	0	0	0	0	0	0		0	0	0	0
Female	TBSuspect	None	Yes	Yes	KnownPositive	0	1	0	0	0	0		MTbNotDetected									Seven				0	0	0	0	0	0	0	0	0		0	0	0	0
Male	TBSuspect	None	Yes	Yes	Positive	0	1	0	1	0	0		MTbDetected	Sensitive	VeryLow		AFBNegative					Seven	12:00:00	3.10:00:00		0	0	0	0	0	0	0	0	0		0	1	0	0	4	1
Female	TBSuspect	None	Yes	Yes	Negative	0	1	0	0	0	0		MTbNotDetected									Seven	12:00:00			0	0	0	0	0	0	0	0	0		0	0	0	0
Female	TBSuspect	None	KnownPositive	KnownPositive	KnownPositive	0	1	0	0	0	0		MTbNotDetected									Seven	12:00:00			0	0	0	0	0	0	0	0	0		0	0	0	0
Male	TBSuspect	None	Yes	Yes	Negative	0	1	0	0	0	0		MTbNotDetected									SevenToTwentyFour				0	0	0	0	0	0	0	0	0		0	0	0	0
Male	TBSuspect	None	Yes	Yes	Negative	0	1	0	0	0	0		MTbDetected	Sensitive	Medium							Seven				0	0	0	0	0	0	0	0	0		0	0	0	0			Patient is a retreatment
Female	TBSuspect	None	KnownPositive	KnownPositive	KnownPositive	0	1	0	0	0	0		MTbNotDetected										1.00:00:00			0	0	0	0	0	0	0	0	0		0	0	0	0
Female	TBSuspect	None	Yes	Yes	Negative	0	1	0	0	0	0		MTbNotDetected									Seven				0	0	0	0	0	0	0	0	0		0	0	0	0
Male	TBSuspect	None	KnownPositive	KnownPositive	KnownPositive	0	1	0	0	0	0		MTbNotDetected										12:00:00			0	0	0	0	0	0	0	0	0		0	0	0	0
Male	TBSuspect	None	Yes	Yes	KnownPositive	0	1	0	0	0	0		MTbDetected	Sensitive	Low							Seven	12:00:00			0	0	0	0	0	0	0	0	0		0	1	0	0
Male	TBSuspect	None	Yes	Yes	Negative	0	1	0	0	0	0		MTbNotDetected									Seven	12:00:00			0	0	0	0	0	0	0	0	0		0	0	0	0	3	2
Female	TBSuspect	None	No	No	Negative	0	1	0	0	0	0		MTbNotDetected									Seven				0	0	0	0	0	0	0	0	0		0	0	0	0	2	0
Female	TBSuspect	None	Yes	Yes	Positive	0	1	0	0	0	0		MTbNotDetected										1.00:00:00			0	0	0	0	0	0	0	0	0		0	0	0	0
Female	TBSuspect	None	KnownPositive	KnownPositive	KnownPositive	0	1	0	0	0	0		MTbNotDetected										03:00:00			0	0	0	0	0	0	0	0	0		0	0	0	0
Female	TBSuspect	None	Yes	Yes	Positive	0	1	0	0	0	0		MTbNotDetected										12:00:00			0	0	0	0	0	0	0	0	0		0	0	0	0
Male	TBSuspect	None	Yes	Yes	Negative	0	1	0	0	0	0		MTbNotDetected									Seven	12:00:00			0	0	0	0	0	0	0	0	0		0	0	0	0	4	1
Female	TBSuspect	None	Yes	Yes	Negative	0	1	0	0	0	0		MTbNotDetected									Seven	2.00:00:00			0	0	0	0	0	0	0	0	0		0	0	0	0	1	0
Male	TBSuspect	None	KnownPositive	KnownPositive	KnownPositive	0	1	0	1	0	0		MTbDetected	Sensitive	Medium		AFBPlus					Seven	12:00:00			0	0	0	0	0	0	0	0	0		0	1	0	0	4	0
Male	TBSuspect	None	Yes	Yes	Negative	0	1	0	0	1	0		Error			5011		MTbNotDetected				Seven	12:00:00			0	0	0	0	0	0	0	0	0		0	0	0	0	2	1
Female	TBSuspect	None	Yes	Yes	Positive	0	1	0	0	0	0		MTbNotDetected										12:00:00			0	0	0	0	0	0	0	0	0		0	0	0	0
Male	TBSuspect	None	KnownPositive	KnownPositive	KnownPositive	0	1	0	0	0	0		MTbNotDetected									Seven	12:00:00			0	0	0	0	0	0	0	0	0		0	0	0	0	3	1
Female	TBSuspect	None	Yes	Yes	Positive	0	1	0	0	0	0		MTbNotDetected									Seven				0	0	0	0	0	0	0	0	0		0	0	0	0
Female	TBSuspect	None	KnownPositive	KnownPositive	KnownPositive	0	1	0	0	0	0		MTbNotDetected									Seven	12:00:00			0	0	0	0	0	0	0	0	0		0	0	0	0	2	0
Male	TBSuspect	None	No	No	Negative	0	1	0	0	0	0		Pending									Seven				0	0	0	0	0	0	0	0	0		0	0	0	0	2	0
Female	TBSuspect	None	Yes	Yes	Positive	0	1	0	0	0	0		MTbNotDetected									Seven	-1.00:00:00			0	0	0	0	0	0	0	0	0		0	0	0	0
Female	TBSuspect	None	KnownPositive	KnownPositive	KnownPositive	0	1	0	0	0	0		MTbNotDetected									Seven	12:00:00			0	0	0	0	0	0	0	0	0		0	0	0	0	2	0
Male	TBSuspect	None	KnownPositive	KnownPositive	KnownPositive	0	1	0	1	0	0		MTbDetected	Sensitive	Low		AFBPlus					Seven	1.00:00:00			0	0	0	0	0	0	0	0	0		0	1	0	0	2	0
Male	TBSuspect	None	Yes	Yes	Negative	0	1	0	1	0	0		MTbDetected	Sensitive	Medium		AFBPlusPlus					Seven	03:00:00	1.10:00:00		0	0	0	0	0	0	0	0	0		0	1	0	0	3	1
Female	TBSuspect	None	KnownPositive	KnownPositive	KnownPositive	0	1	0	0	0	0		MTbNotDetected									Seven	12:00:00			0	0	0	0	0	0	0	0	0		0	0	0	0	1	0
Female	TBSuspect	None	No	No	Positive	0	1	0	0	0	0		Pending									Seven	12:00:00			0	0	0	0	0	0	0	0	0		0	0	0	0	3	1
Female	TBSuspect	None	Yes	Yes	Positive	0	1	0	1	0	0		MTbDetected	Sensitive	Medium		AFBPlusPlus					Seven	1.00:00:00			0	0	0	0	0	0	0	0	0		0	1	0	0	1	0	Reffered to Northgate clinic.
Male	TBSuspect	None	KnownPositive	KnownPositive	KnownPositive	0	1	0	0	0	0		MTbDetected	Sensitive	Low								12:00:00			0	0	0	0	0	0	0	0	0		0	0	0	0
Male	TBSuspect	None	Yes	Yes	Negative	0	1	0	0	0	0		MTbNotDetected									Seven				0	0	0	0	0	0	0	0	0		0	0	0	0
Male	TBSuspect	None	Yes	Yes	Negative	0	1	0	1	0	0		MTbDetected	Sensitive	High		AFBPlusPlusPlus					Seven	1.00:00:00	4.00:00:00		0	0	0	0	0	0	0	0	0		0	1	0	0	5	1	Patient requested to be transffered to North West Province at Itumeleng Clinic which is their local clinic. Date transffered 09/02/2012.
Female	TBSuspect	None	Yes	Yes	Negative	0	1	0	0	0	0		MTbDetected	Sensitive	High							Seven	12:00:00			0	0	0	0	0	0	0	0	0		0	1	0	0	1	0
Male	TBSuspect	None	Yes	Yes	Negative	0	1	0	0	0	0		MTbNotDetected									Seven	11:30:00			0	0	0	0	0	0	0	0	0		0	0	0	0	3	2
Female	TBSuspect	None	KnownPositive	KnownPositive	KnownPositive	0	1	0	0	1	0		MTbNotDetected					MTbNotDetected				Seven	12:00:00			0	0	0	0	0	0	0	0	0		0	0	0	0	2	0
Male	TBSuspect	None	Yes	Yes	KnownPositive	0	1	0	0	0	0		MTbNotDetected									Seven	7.11:30:00			0	0	0	0	0	0	0	0	0		0	0	0	0	1	1
Female	TBSuspect	None	Yes	Yes	Positive	0	1	0	0	0	0		MTbNotDetected									Seven	1.00:00:00			0	0	0	0	0	0	0	0	0		0	0	0	0
Male	TBSuspect	None	Yes	Yes	Negative	0	1	0	0	0	0		MTbNotDetected									Seven				0	0	0	0	0	0	0	0	0		0	0	0	0
Male	TBSuspect	None	No	No	Negative	0	1	0	0	0	0		MTbNotDetected									Seven	12:00:00			0	0	0	0	0	0	0	0	0		0	0	0	0
Female	TBSuspect	None	KnownPositive	KnownPositive	KnownPositive	0	1	0	0	0	0		MTbNotDetected									Seven	12:00:00			0	0	0	0	0	0	0	0	0		0	0	0	0	4	0
Female	TBSuspect	None	KnownPositive	KnownPositive	KnownPositive	0	1	0	0	0	0		MTbNotDetected										4.00:00:00			0	0	0	0	0	0	0	0	0		0	0	0	0
Female	TBSuspect	None	Yes	Yes	Positive	0	1	0	0	0	0		MTbNotDetected									Seven	12:00:00			0	0	0	0	0	0	0	0	0		0	0	0	0
Male	TBSuspect	None	KnownPositive	KnownPositive	KnownPositive	0	1	0	0	0	0		MTbDetected	Sensitive	Medium							Seven	11:30:00			0	0	0	0	0	0	0	0	0		0	1	0	0	2	2
Male	TBSuspect	None	KnownPositive	KnownPositive	KnownPositive	0	1	0	0	0	0		MTbNotDetected									Seven	12:00:00			0	0	0	0	0	0	0	0	0		0	0	0	0	2	0
Male	TBSuspect	None	Yes	Yes	KnownPositive	0	1	0	0	0	0		MTbNotDetected									Seven				0	0	0	0	0	0	0	0	0		0	0	0	0
Male	TBSuspect	None	Yes	Yes	Positive	0	1	0	0	0	0		MTbNotDetected									Seven	12:00:00			0	0	0	0	0	0	0	0	0		0	0	0	0	1	1
Male	TBSuspect	ReceivedPaperTraceSlip	No	No	Negative	0	1	0	0	0	0		Pending									Seven	12:00:00			0	0	0	0	0	0	0	0	0		0	0	0	0			Received contact slip
Male	TBSuspect	None	Yes	Yes	Positive	0	1	0	0	0	0		MTbNotDetected									Seven				0	0	0	0	0	0	0	0	0		0	0	0	0
Male	TBSuspect	None	KnownPositive	KnownPositive	KnownPositive	0	1	0	0	0	0		MTbNotDetected									Seven	1.00:00:00			0	0	0	0	0	0	0	0	0		0	0	0	0	2	0
Female	TBSuspect	None	Yes	Yes	Positive	0	1	0	0	0	0		MTbNotDetected									Seven	12:00:00			0	0	0	0	0	0	0	0	0		0	0	0	0
Female	TBSuspect	None	No	No	Negative	0	1	0	0	0	0		Pending									Seven				0	0	0	0	0	0	0	0	0		0	0	0	0
Female	TBSuspect	None	KnownPositive	KnownPositive	KnownPositive	0	1	0	0	0	0		MTbNotDetected										1.00:00:00			0	0	0	0	0	0	0	0	0		0	0	0	0
Female	TBSuspect	None	Yes	Yes	KnownPositive	0	1	0	0	0	0		MTbNotDetected									Seven	12:00:00			0	0	0	0	0	0	0	0	0		0	0	0	0
Male	TBSuspect	None	Yes	Yes	Negative	0	1	0	1	0	0		MTbDetected	Sensitive	Low		AFBPlusPlus					Seven	12:00:00	2.00:00:00		0	0	0	0	0	0	0	0	0		0	1	0	0	2	0
Male	TBSuspect	ReceivedPaperTraceSlip	Yes	Yes	Negative	0	1	0	0	0	0		MTbNotDetected									Seven				0	0	0	0	0	0	0	0	0		0	0	0	0
Female	TBSuspect	None	KnownPositive	KnownPositive	KnownPositive	0	1	0	0	0	0		MTbNotDetected									Seven	03:00:00			0	0	0	0	0	0	0	0	0		0	0	0	0	2	1
Male	TBSuspect	None	Yes	Yes	Positive	0	1	0	0	0	0		MTbDetected	Sensitive	Low							Seven	12:00:00			0	0	0	0	0	0	0	0	0		0	1	0	0
Male	TBSuspect	None	KnownPositive	KnownPositive	KnownPositive	0	1	0	0	0	0		MTbDetected	Sensitive	Medium							Seven	-1.00:00:00			0	0	0	0	0	0	0	0	0		0	1	0	0
Female	TBSuspect	None	KnownPositive	KnownPositive	KnownPositive	0	1	0	0	0	0		Pending									Seven				0	0	0	0	0	0	0	0	0		0	0	0	0	1	0
Male	TBSuspect	None	KnownPositive	KnownPositive	KnownPositive	0	1	0	0	0	0		MTbDetected	Resistant	Low							Seven	12:00:00			0	0	0	0	0	0	0	0	0		0	0	0	0
Female	TBSuspect	None	KnownPositive	KnownPositive	KnownPositive	0	1	0	0	0	0		MTbNotDetected									Seven	12:00:00			0	0	0	0	0	0	0	0	0		0	0	0	0
Female	TBSuspect	None	No	No	Negative	0	1	0	0	0	0		MTbNotDetected									Seven	12:00:00			0	0	0	0	0	0	0	0	0		0	0	0	0
Male	TBSuspect	None	Yes	Yes	Negative	0	1	0	0	0	0		MTbNotDetected									Seven				0	0	0	0	0	0	0	0	0		0	0	0	0
Male	TBSuspect	None	Yes	Yes	Positive	0	1	0	0	0	0		MTbNotDetected									Seven	-1.00:00:00			0	0	0	0	0	0	0	0	0		0	0	0	0	1	0
Female	TBSuspect	None	Yes	Yes	Positive	0	1	0	0	0	0		MTbNotDetected									Seven	03:40:00			0	0	0	0	0	0	0	0	0		0	0	0	0	1	2
Female	TBSuspect	None	No	No	KnownPositive	0	1	0	0	0	0		MTbNotDetected										12:00:00			0	0	0	0	0	0	0	0	0		0	0	0	0	2	0
Female	TBSuspect	ReceivedPaperTraceSlip	Yes	Yes	Negative	0	1	0	0	0	0		MTbNotDetected									Seven				0	0	0	0	0	0	0	0	0		0	0	0	0
Female	TBSuspect	None	Yes	Yes	Positive	0	1	0	0	0	0		MTbNotDetected									Seven	1.07:40:00			0	0	0	0	0	0	0	0	0		0	0	0	0	3	1
Female	TBSuspect	None	KnownPositive	KnownPositive	KnownPositive	0	1	0	0	0	0		MTbNotDetected													0	0	0	0	0	0	0	0	0		0	0	0	0
Male	TBSuspect	None	KnownPositive	KnownPositive	KnownPositive	0	1	0	0	0	0		MTbNotDetected									Seven				0	0	0	0	0	0	0	0	0		0	0	0	0
Male	TBSuspect	None	Yes	Yes	Negative	0	1	0	0	0	0		MTbNotDetected									Seven				0	0	0	0	0	0	0	0	0		0	0	0	0
Female	TBSuspect	None	Yes	Yes	Positive	0	1	0	0	0	0		MTbNotDetected									Seven	10:00:00			0	0	0	0	0	0	0	0	0		0	0	0	0
Male	TBSuspect	None	KnownPositive	KnownPositive	KnownPositive	0	1	0	0	0	0		MTbNotDetected									Seven	-1.00:00:00			0	0	0	0	0	0	0	0	0		0	0	0	0	1	0
Male	TBSuspect	None	Yes	Yes	Positive	0	1	0	0	0	0		MTbNotDetected									Seven	12:00:00			0	0	0	0	0	0	0	0	0		0	0	0	0	2	1
Female	TBSuspect	None	Yes	Yes	Positive	0	1	0	0	0	0		MTbNotDetected									Seven	5.00:00:00			0	0	0	0	0	0	0	0	0		0	0	0	0	2	0
Male	TBSuspect	None	KnownPositive	KnownPositive	KnownPositive	0	1	0	0	0	0		MTbDetected	Sensitive	VeryLow								-1.00:00:00			0	0	0	0	0	0	0	0	0		0	0	0	0
Female	TBSuspect	None	Yes	Yes	Negative	0	1	0	0	0	0		MTbNotDetected										03:00:00			0	0	0	0	0	0	0	0	0		0	0	0	0	4	2
Male	TBSuspect	None	KnownPositive	KnownPositive	KnownPositive	0	1	0	0	0	0		MTbNotDetected										12:00:00			0	0	0	0	0	0	0	0	0		0	0	0	0
Female	TBSuspect	None	KnownPositive	KnownPositive	KnownPositive	0	1	0	0	0	0		MTbDetected	Sensitive	Low							Seven	12:00:00			0	0	0	0	0	0	0	0	0		0	1	0	0	3	0	Patient transferred to her local clinc.
Male	TBSuspect	None	Yes	Yes	Negative	0	1	0	0	0	0		MTbNotDetected													0	0	0	0	0	0	0	0	0		0	0	0	0			The patient once had a TB while he was a toddler
Male	TBSuspect	None	Yes	Yes	Positive	0	1	0	0	0	0		MTbNotDetected									Seven	12:00:00			0	0	0	0	0	0	0	0	0		0	0	0	0	3	0
Female	TBSuspect	None	Yes	Yes	Negative	0	1	0	1	0	0		MTbDetected	Sensitive	VeryLow		AFBNegative					Seven	12:00:00	7.00:00:00		0	0	0	0	0	0	0	0	0		0	1	0	0	8	1	Suspected TB because she had TB in year 2000
Male	TBSuspect	None	Yes	Yes	Positive	0	1	0	0	0	0		MTbNotDetected									Seven	12:00:00			0	0	0	0	0	0	0	0	0		0	0	0	0	2	1
Female	TBSuspect	None	Yes	Yes	Positive	0	1	0	0	0	0		MTbNotDetected									Seven	12:00:00			0	0	0	0	0	0	0	0	0		0	0	0	0
Female	TBSuspect	None	KnownPositive	KnownPositive	KnownPositive	0	1	0	0	0	0		MTbNotDetected									Seven				0	0	0	0	0	0	0	0	0		0	0	0	0	1	0
Male	TBSuspect	ReceivedPaperTraceSlip	Yes	Yes	Positive	0	1	0	0	0	0		MTbDetected	Sensitive	VeryLow								12:00:00			0	0	0	0	0	0	0	0	0		0	0	0	0
Male	TBSuspect	ReceivedPaperTraceSlip	KnownPositive	KnownPositive	KnownPositive	0	1	0	0	1	0		Error			5011		MTbDetected	Sensitive	VeryLow			12:00:00			0	0	0	0	0	0	0	0	0		0	0	0	0
Female	TBSuspect	None	KnownPositive	KnownPositive	KnownPositive	0	1	0	0	0	0		Pending									Seven	12:00:00			0	0	0	0	0	0	0	0	0		0	0	0	0	2	1
Male	TBSuspect	None	KnownPositive	KnownPositive	KnownPositive	0	1	0	0	0	0		MTbNotDetected									Seven	12:00:00			0	0	0	0	0	0	0	0	0		0	0	0	0
Male	TBSuspect	None	KnownPositive	KnownPositive	KnownPositive	0	1	0	0	0	0		MTbNotDetected									Seven				0	0	0	0	0	0	0	0	0		0	0	0	0
Female	TBSuspect	None	KnownPositive	KnownPositive	KnownPositive	0	1	0	0	0	0		MTbNotDetected									Seven	12:00:00			0	0	0	0	0	0	0	0	0		0	0	0	0	1	0
Female	TBSuspect	None	No	No	Negative	0	1	0	0	0	0		Error			5007						Seven				0	0	0	0	0	0	0	0	0		0	0	0	0
Female	TBSuspect	None	KnownPositive	KnownPositive	KnownPositive	0	1	0	0	0	0		MTbNotDetected										12:00:00			0	0	0	0	0	0	0	0	0		0	0	0	0
Male	TBSuspect	None	Yes	Yes	Negative	0	1	0	0	0	0		MTbNotDetected									Seven				0	0	0	0	0	0	0	0	0		0	0	0	0	2	0
Female	TBSuspect	None	KnownPositive	KnownPositive	KnownPositive	0	1	0	0	0	0		MTbNotDetected									Seven	12:00:00			0	0	0	0	0	0	0	0	0		0	0	0	0	7	0
Female	TBSuspect	None	Yes	Yes	KnownPositive	0	1	0	0	0	0		MTbNotDetected									Seven	12:00:00			0	0	0	0	0	0	0	0	0		0	0	0	0
Female	TBSuspect	None	No	No	Negative	0	1	0	0	0	0		Pending									Seven				0	0	0	0	0	0	0	0	0		0	0	0	0
Male	TBSuspect	None	Yes	Yes	Positive	0	1	0	0	0	0		MTbNotDetected									Seven	02:37:26			0	0	0	0	0	0	0	0	0		0	0	0	0
Male	TBSuspect	ReceivedPaperTraceSlip	Yes	Yes	Positive	0	1	0	0	0	0		MTbDetected	Sensitive	High							Seven	12:00:00			0	0	0	0	0	0	0	0	0		0	1	0	0
Female	TBSuspect	None	KnownPositive	KnownPositive	KnownPositive	0	1	0	0	0	0		MTbNotDetected									Seven				0	0	0	0	0	0	0	0	0		0	0	0	0
Male	TBSuspect	None	KnownPositive	KnownPositive	KnownPositive	0	1	0	0	1	0		MTbDetected	Indeterminate	VeryLow			MTbDetected	Resistant	Medium		Seven	12:00:00			0	0	0	0	0	0	0	0	0		1	0	0	0	2	0	Referred to Joburg Gen for treatment.
Male	TBSuspect	ReceivedPaperTraceSlip	KnownPositive	KnownPositive	KnownPositive	0	1	0	0	0	0		MTbNotDetected									Seven	02:50:00			0	0	0	0	0	0	0	0	0		0	0	0	0	1	1
Male	TBSuspect	None	No	No	Negative	0	1	0	1	0	0		MTbDetected	Sensitive	Medium		AFBPlusPlus					Seven	1.00:00:00			0	0	0	0	0	0	0	0	0		0	1	0	0	4	0
Male	TBSuspect	None	Yes	Yes	KnownPositive	0	1	0	0	0	0		MTbNotDetected									Seven	12:00:00			0	0	0	0	0	0	0	0	0		0	0	0	0
Female	TBSuspect	None	KnownPositive	KnownPositive	KnownPositive	0	1	0	0	0	0		MTbNotDetected									SevenToTwentyFour				0	0	0	0	0	0	0	0	0		0	0	0	0
Female	TBSuspect	None	Yes	Yes	Positive	0	1	0	0	0	0		MTbNotDetected									Seven	12:00:00			0	0	0	0	0	0	0	0	0		0	0	0	0
Male	TBSuspect	None	KnownPositive	KnownPositive	KnownPositive	0	1	0	0	1	0		Error			2008		MTbNotDetected					1.00:00:00			0	0	0	0	0	0	0	0	0		0	0	0	0
Male	TBSuspect	None	No	No	Negative	0	1	0	0	0	0		MTbNotDetected										12:00:00			0	0	0	0	0	0	0	0	0		0	0	0	0
Female	TBSuspect	None	No	No	Negative	0	1	0	0	0	0		MTbNotDetected									Seven	12:00:00			0	0	0	0	0	0	0	0	0		0	0	0	0
Male	TBSuspect	None	KnownPositive	KnownPositive	KnownPositive	0	1	0	0	0	0		MTbDetected	Sensitive	VeryLow							Seven				0	0	0	0	0	0	0	0	0		0	1	0	0	4	0
Female	TBSuspect	None	Yes	Yes	Positive	0	1	0	0	0	0		MTbNotDetected									Seven	12:00:00			0	0	0	0	0	0	0	0	0		0	0	0	0
Male	TBSuspect	None	Yes	Yes	Positive	0	1	0	0	0	0		MTbNotDetected									Seven	12:00:00			0	0	0	0	0	0	0	0	0		0	0	0	0	2	0
Male	TBSuspect	None	Yes	Yes	Negative	0	1	0	0	0	0		MTbNotDetected									Seven				0	0	0	0	0	0	0	0	0		0	0	0	0
Male	TBSuspect	None	Yes	Yes	Negative	0	1	0	0	0	0		MTbNotDetected									Seven	12:00:00			0	0	0	0	0	0	0	0	0		0	0	0	0	2	0
Male	TBSuspect	None	KnownPositive	KnownPositive	KnownPositive	0	1	0	0	0	0		Pending									Seven				0	0	0	0	0	0	0	0	0		0	0	0	0
Female	TBSuspect	None	KnownPositive	KnownPositive	KnownPositive	0	1	0	0	0	0		MTbNotDetected									Seven	-1.00:00:00			0	0	0	0	0	0	0	0	0		0	0	0	0	1	0
Male	TBSuspect	None	KnownPositive	KnownPositive	Negative	0	1	0	0	0	0		MTbNotDetected									Seven	10:00:00			0	0	0	0	0	0	0	0	0		0	0	0	0	2	1
Female	TBSuspect	None	KnownPositive	KnownPositive	KnownPositive	0	1	0	0	1	0		Error			1001		MTbNotDetected				Seven	12:00:00			0	0	0	0	0	0	0	0	0		0	0	0	0	2	0
Male	TBSuspect	None	Yes	Yes	Positive	0	1	0	0	0	0		MTbNotDetected									Seven	02:00:00			0	0	0	0	0	0	0	0	0		0	0	0	0	2	1
Female	TBSuspect	None	Yes	Yes	Positive	0	1	0	0	0	0		MTbNotDetected									Seven	12:00:00			0	0	0	0	0	0	0	0	0		0	0	0	0
Male	TBSuspect	None	KnownPositive	KnownPositive	KnownPositive	0	1	0	0	0	0		MTbNotDetected													0	0	0	0	0	0	0	0	0		0	0	0	0
Female	TBSuspect	None	KnownPositive	KnownPositive	KnownPositive	0	1	0	0	0	0		MTbNotDetected									Seven	12:00:00			0	0	0	0	0	0	0	0	0		0	0	0	0	12	0
Female	TBSuspect	None	KnownPositive	KnownPositive	KnownPositive	0	1	0	0	0	0		MTbNotDetected										12:00:00			0	0	0	0	0	0	0	0	0		0	0	0	0
Male	TBSuspect	None	No	No	Negative	0	1	0	0	0	0		MTbNotDetected									Seven				0	0	0	0	0	0	0	0	0		0	0	0	0
Female	TBSuspect	None	KnownPositive	KnownPositive	KnownPositive	0	1	0	0	0	0		MTbNotDetected									Seven	03:30:00			0	0	0	0	0	0	0	0	0		0	0	0	0	1	1
Female	TBSuspect	None	KnownPositive	KnownPositive	KnownPositive	0	1	0	0	0	0		MTbNotDetected									Seven	12:00:00			0	0	0	0	0	0	0	0	0		0	0	0	0	2	0
Male	TBSuspect	None	Yes	Yes	Positive	0	1	0	0	0	0		MTbNotDetected									Seven	12:00:00			0	0	0	0	0	0	0	0	0		0	0	0	0
Female	TBSuspect	None	Yes	Yes	Negative	0	1	0	0	0	0		MTbNotDetected										03:00:00			0	0	0	0	0	0	0	0	0		0	0	0	0	3	2
Female	TBSuspect	None	KnownPositive	KnownPositive	KnownPositive	0	1	0	0	0	0		MTbNotDetected										1.00:00:00			0	0	0	0	0	0	0	0	0		0	0	0	0
Female	TBSuspect	None	KnownPositive	KnownPositive	KnownPositive	0	1	0	0	0	0		MTbNotDetected									Seven	12:00:00			0	0	0	0	0	0	0	0	0		0	0	0	0	3	0
Female	TBSuspect	None	KnownPositive	KnownPositive	KnownPositive	0	1	0	0	0	0		MTbNotDetected									Seven	12:00:00			0	0	0	0	0	0	0	0	0		0	0	0	0	2	0
Female	TBSuspect	None	Yes	Yes	Positive	0	1	0	0	0	0		MTbDetected	Sensitive	VeryLow							Seven	-1.00:00:00			0	0	0	0	0	0	0	0	0		0	1	0	0
Female	TBSuspect	None	Yes	Yes	KnownPositive	0	1	0	0	0	0		MTbNotDetected									Seven				0	0	0	0	0	0	0	0	0		0	0	0	0	1
Male	TBSuspect	ReceivedPaperTraceSlip	Yes	Yes	Negative	0	1	0	0	0	0		MTbNotDetected									Seven	12:00:00			0	0	0	0	0	0	0	0	0		0	0	0	0	1	0
Male	TBSuspect	None	Yes	Yes	KnownPositive	0	1	0	0	0	0		MTbNotDetected									Seven	12:00:00			0	0	0	0	0	0	0	0	0		0	0	0	0	3	1
Female	TBSuspect	None	Yes	Yes	KnownPositive	0	1	0	0	0	0		MTbNotDetected									Seven				0	0	0	0	0	0	0	0	0		0	0	0	0
Female	TBSuspect	None	KnownPositive	KnownPositive	KnownPositive	0	1	0	0	0	0		MTbNotDetected									Seven	12:00:00			0	0	0	0	0	0	0	0	0		0	0	0	0	2	0
Male	TBSuspect	None	Yes	Yes	Positive	0	1	0	0	0	0		MTbNotDetected									Seven	1.00:00:00			0	0	0	0	0	0	0	0	0		0	0	0	0
Male	TBSuspect	None	Yes	Yes	Positive	0	1	0	0	0	0		MTbNotDetected									Seven	12:00:00			0	0	0	0	0	0	0	0	0		0	0	0	0
Female	TBSuspect	None	No	No	Negative	0	1	0	0	0	0		MTbDetected	Sensitive	VeryLow							Seven	1.00:00:00			0	0	0	0	0	0	0	0	0		0	0	0	0
Female	TBSuspect	None	Yes	Yes	Positive	0	1	0	0	0	0		MTbNotDetected									Seven	12:00:00			0	0	0	0	0	0	0	0	0		0	0	0	0
Female	TBSuspect	None	Yes	Yes	KnownPositive	0	1	0	0	0	0		MTbNotDetected									Seven	12:00:00			0	0	0	0	0	0	0	0	0		0	0	0	0	1
Male	TBSuspect	None	Yes	Yes	Negative	0	1	0	1	0	0		MTbDetected	Sensitive	Low		AFBPlusPlusPlus					Seven	02:45:00	33.10:00:00		0	0	0	0	0	0	0	0	0		0	1	0	0	3	1
Male	TBSuspect	None	Yes	Yes	Positive	0	1	0	0	0	0		MTbNotDetected									Seven	12:00:00			0	0	0	0	0	0	0	0	0		0	0	0	0	12	2
Male	TBSuspect	None	Yes	Yes	Positive	0	1	0	0	0	0		MTbNotDetected									Seven	12:00:00			0	0	0	0	0	0	0	0	0		0	0	0	0
Male	TBSuspect	None	KnownPositive	KnownPositive	KnownPositive	0	1	0	0	0	0		MTbNotDetected									Seven				0	0	0	0	0	0	0	0	0		0	0	0	0
Female	TBSuspect	None	KnownPositive	KnownPositive	KnownPositive	0	1	0	0	0	0		MTbNotDetected									Seven				0	0	0	0	0	0	0	0	0		0	0	0	0
Female	TBSuspect	None	KnownPositive	KnownPositive	KnownPositive	0	1	0	0	0	0		MTbNotDetected									Seven	12:00:00			0	0	0	0	0	0	0	0	0		0	0	0	0	3	0
Female	TBSuspect	None	KnownPositive	KnownPositive	KnownPositive	0	1	0	0	0	0		MTbDetected	Resistant	VeryLow							Seven	03:15:00			0	0	0	0	0	0	0	0	0		0	0	0	0			Pt reffered to Charlotte Maxeke
Male	TBSuspect	None	KnownPositive	KnownPositive	KnownPositive	0	1	0	0	0	0		MTbNotDetected										1.08:00:00			0	0	0	0	0	0	0	0	0		0	0	0	0	3	2
Male	TBSuspect	None	No	No	Negative	0	1	0	0	0	0		MTbNotDetected										12:00:00			0	0	0	0	0	0	0	0	0		0	0	0	0
Female	TBSuspect	ReceivedPaperTraceSlip	Yes	Yes	Negative	0	1	0	0	0	0		MTbNotDetected									Seven	12:00:00			0	0	0	0	0	0	0	0	0		0	0	0	0
Female	TBSuspect	None	KnownPositive	KnownPositive	KnownPositive	0	1	0	0	0	0		Error			3405						Seven	12:00:00			0	0	0	0	0	0	0	0	0		0	0	0	0
Female	TBSuspect	None	KnownPositive	KnownPositive	KnownPositive	0	1	0	0	1	0		Error			2008		MTbNotDetected				Seven	12:00:00			0	0	0	0	0	0	0	0	0		0	0	0	0
Male	TBSuspect	ReceivedPaperTraceSlip	Yes	Yes	Negative	0	1	0	0	0	0		MTbNotDetected										-1.00:00:00			0	0	0	0	0	0	0	0	0		0	0	0	0
Male	TBSuspect	None	Yes	Yes	Negative	0	1	0	0	0	0		MTbNotDetected									Seven	01:40:00			0	0	0	0	0	0	0	0	0		0	0	0	0	2	1
Female	TBSuspect	None	KnownPositive	KnownPositive	KnownPositive	0	1	0	0	0	0		MTbNotDetected									Seven	12:00:00			0	0	0	0	0	0	0	0	0		0	0	0	0	2	0
Female	TBSuspect	None	KnownPositive	KnownPositive	KnownPositive	0	1	0	0	0	0		MTbNotDetected									Seven	12:00:00			0	0	0	0	0	0	0	0	0		0	0	0	0	7	0
Male	TBSuspect	None	Yes	Yes	Negative	0	1	0	0	0	0		MTbNotDetected									Seven	-1.00:00:00			0	0	0	0	0	0	0	0	0		0	0	0	0	2	0
Female	TBSuspect	None	Yes	Yes	KnownPositive	0	1	0	0	0	0		MTbNotDetected									Seven	12:00:00			0	0	0	0	0	0	0	0	0		0	0	0	0
Male	TBSuspect	None	KnownPositive	KnownPositive	KnownPositive	0	1	0	0	1	0		Error			5011		MTbNotDetected				Seven				0	0	0	0	0	0	0	0	0		0	0	0	0	1	0
Female	TBSuspect	None	Yes	Yes	Positive	0	1	0	0	0	0		MTbNotDetected									Seven	1.00:00:00			0	0	0	0	0	0	0	0	0		0	0	0	0
Male	TBSuspect	None	Yes	Yes	Positive	0	1	0	0	0	0		MTbDetected	Sensitive	Medium								12:00:00			0	0	0	0	0	0	0	0	0		0	0	0	0
Female	TBSuspect	None	Yes	Yes	Negative	0	1	0	0	0	0		MTbDetected	Resistant	Medium							Seven	12:00:00			0	0	0	0	0	0	0	0	0		1	0	0	0
Male	TBSuspect	None	KnownPositive	KnownPositive	KnownPositive	0	1	0	0	0	0		MTbNotDetected									Seven	12:00:00			0	0	0	0	0	0	0	0	0		0	0	0	0
Male	TBSuspect	None	KnownPositive	KnownPositive	KnownPositive	0	1	0	0	0	0		MTbNotDetected										12:00:00			0	0	0	0	0	0	0	0	0		0	0	0	0
Male	TBSuspect	None	Yes	Yes	Positive	0	1	0	0	0	0		MTbNotDetected									Seven	-7.00:00:00			0	0	0	0	0	0	0	0	0		0	0	0	0
Male	TBSuspect	None	Yes	Yes	Positive	0	1	0	0	0	0		MTbNotDetected									Seven	92.00:00:00			0	0	0	0	0	0	0	0	0		0	0	0	0	2	0
Female	TBSuspect	None	KnownPositive	KnownPositive	KnownPositive	0	1	0	0	0	0		MTbNotDetected													0	0	0	0	0	0	0	0	0		0	0	0	0
Female	TBSuspect	ReceivedPaperTraceSlip	Yes	Yes	KnownPositive	0	1	0	0	0	0		MTbNotDetected									Seven				0	0	0	0	0	0	0	0	0		0	0	0	0
Female	TBSuspect	None	Yes	Yes	Positive	0	1	0	0	0	0		MTbNotDetected									Seven	12:00:00			0	0	0	0	0	0	0	0	0		0	0	0	0	2	2
Male	TBSuspect	None	KnownPositive	KnownPositive	KnownPositive	0	1	0	0	0	0		MTbNotDetected									Seven	-6.00:00:00			0	0	0	0	0	0	0	0	0		0	0	0	0
Male	TBSuspect	None	No	No	Negative	0	1	0	0	0	0		MTbNotDetected									Seven				0	0	0	0	0	0	0	0	0		0	0	0	0
Female	TBSuspect	None	Yes	Yes	Positive	0	1	0	0	0	0		MTbNotDetected									Seven	12:00:00			0	0	0	0	0	0	0	0	0		0	0	0	0
Male	TBSuspect	None	Yes	Yes	Positive	0	1	0	0	0	0		MTbNotDetected									Seven	7.00:00:00			0	0	0	0	0	0	0	0	0		0	0	0	0	1	1
Male	TBSuspect	None	KnownPositive	KnownPositive	KnownPositive	0	1	0	0	0	0		MTbNotDetected									Seven	-1.00:00:00			0	0	0	0	0	0	0	0	0		0	0	0	0	1	0
Male	TBSuspect	None	Yes	Yes	Positive	0	1	0	0	0	0		MTbNotDetected									Seven				0	0	0	0	0	0	0	0	0		0	0	0	0	3	0
Male	TBSuspect	None	KnownPositive	KnownPositive	KnownPositive	0	1	0	0	0	0		MTbNotDetected									Seven	12:00:00			0	0	0	0	0	0	0	0	0		0	0	0	0	2	0
Female	TBSuspect	None	KnownPositive	KnownPositive	KnownPositive	0	1	0	0	0	0		MTbNotDetected									Seven	12:00:00			0	0	0	0	0	0	0	0	0		0	0	0	0
Female	TBSuspect	None	Yes	Yes	Positive	0	1	0	0	0	0		MTbDetected	Resistant	Low							Seven	12:00:00			0	0	0	0	0	0	0	0	0		1	0	0	0	2	2
Male	TBSuspect	None	KnownPositive	KnownPositive	KnownPositive	0	1	0	0	0	0		MTbDetected	Sensitive	Low							Seven				0	0	0	0	0	0	0	0	0		0	1	0	0
Female	TBSuspect	None	Yes	Yes	KnownPositive	0	1	0	0	0	0		MTbNotDetected									Seven	12:00:00			0	0	0	0	0	0	0	0	0		0	0	0	0
Female	TBSuspect	None	Yes	Yes	Positive	0	1	0	0	0	0		MTbNotDetected									Seven	12:00:00			0	0	0	0	0	0	0	0	0		0	0	0	0	1	0
Female	TBSuspect	None	KnownPositive	KnownPositive	KnownPositive	0	1	0	0	0	0		MTbNotDetected										12:00:00			0	0	0	0	0	0	0	0	0		0	0	0	0
Male	TBSuspect	None	KnownPositive	KnownPositive	KnownPositive	0	1	0	0	0	0		Pending									Seven				0	0	0	0	0	0	0	0	0		0	0	0	0
Male	TBSuspect	None	Yes	Yes	Positive	0	1	0	0	0	0		MTbNotDetected									Seven	12:00:00			0	0	0	0	0	0	0	0	0		0	0	0	0	3	0
Male	TBSuspect	None	Yes	Yes	Positive	0	1	0	0	0	0		MTbNotDetected									Seven	12:00:00			0	0	0	0	0	0	0	0	0		0	0	0	0	2	0
Female	TBSuspect	None	Yes	Yes	Positive	0	1	0	0	0	0		MTbNotDetected									Seven				0	0	0	0	0	0	0	0	0		0	0	0	0
Female	TBSuspect	None	Yes	Yes	KnownPositive	0	1	0	0	0	0		MTbNotDetected									Seven	12:00:00			0	0	0	0	0	0	0	0	0		0	0	0	0
Female	TBSuspect	None	Yes	Yes	KnownPositive	0	1	0	0	0	0		MTbNotDetected									Seven	12:00:00			0	0	0	0	0	0	0	0	0		0	0	0	0
Male	TBSuspect	ReceivedPaperTraceSlip	No	No	Negative	0	1	0	0	0	0		MTbNotDetected									Seven				0	0	0	0	0	0	0	0	0		0	0	0	0
Male	TBSuspect	None	Yes	Yes	Positive	0	1	0	0	0	0		MTbNotDetected									Seven	12:00:00			0	0	0	0	0	0	0	0	0		0	0	0	0	2	1
Female	TBSuspect	None	Yes	Yes	Positive	0	1	0	0	0	0		MTbNotDetected									Seven	12:00:00			0	0	0	0	0	0	0	0	0		0	0	0	0
Male	TBSuspect	None	KnownPositive	KnownPositive	KnownPositive	0	1	0	1	0	0		MTbDetected	Sensitive	Medium		AFBScanty					Seven	12:00:00			0	0	0	0	0	0	0	0	0		0	1	0	0	8	0
Male	TBSuspect	None	KnownPositive	KnownPositive	KnownPositive	0	1	0	0	0	0		MTbNotDetected									Seven	12:00:00			0	0	0	0	0	0	0	0	0		0	0	0	0	2	2
Male	TBSuspect	None	KnownPositive	KnownPositive	KnownPositive	0	1	0	0	0	0		MTbNotDetected									Seven	12:00:00			0	0	0	0	0	0	0	0	0		0	0	0	0	4	0
Female	TBSuspect	None	Yes	Yes	Positive	0	1	0	0	0	0		MTbNotDetected									Seven	12:00:00			0	0	0	0	0	0	0	0	0		0	0	0	0	6	1
Male	TBSuspect	None	KnownPositive	KnownPositive	KnownPositive	0	1	0	0	0	0		Pending									Seven				0	0	0	0	0	0	0	0	0		0	0	0	0
Male	TBSuspect	None	KnownPositive	KnownPositive	KnownPositive	0	1	0	0	0	0		MTbDetected	Sensitive	Medium							Seven				0	0	0	0	0	0	0	0	0		0	1	0	0
Male	TBSuspect	None	Yes	Yes	KnownPositive	0	1	0	0	0	0		MTbNotDetected									Seven	12:00:00			0	0	0	0	0	0	0	0	0		0	0	0	0
Male	TBSuspect	None	KnownPositive	KnownPositive	KnownPositive	0	1	0	0	0	0		MTbNotDetected									Seven	12:00:00			0	0	0	0	0	0	0	0	0		0	0	0	0	7	0
Male	TBSuspect	None	Yes	Yes	Negative	0	1	0	0	0	0		MTbNotDetected									Seven	03:45:00			0	0	0	0	0	0	0	0	0		0	0	0	0
Male	TBSuspect	None	KnownPositive	KnownPositive	KnownPositive	0	1	0	0	0	0		MTbNotDetected									Seven				0	0	0	0	0	0	0	0	0		0	0	0	0	4	0
Female	TBSuspect	None	Yes	Yes	Negative	0	1	0	0	0	0		MTbDetected	Sensitive	Medium							Seven	12:00:00			0	0	0	0	0	0	0	0	0		0	1	0	0	3
Female	TBSuspect	ReceivedPaperTraceSlip	Yes	Yes	Negative	0	1	0	0	0	0		MTbDetected	Resistant	Low								12:00:00			0	0	0	0	0	0	0	0	0		0	0	0	0
Female	TBSuspect	None	Yes	Yes	Positive	0	1	0	0	0	0		MTbNotDetected									Seven	1.07:40:00			0	0	0	0	0	0	0	0	0		0	0	0	0	4	2
Male	TBSuspect	None	Yes	Yes	Positive	0	1	0	1	0	0		MTbDetected	Sensitive	VeryLow		AFBNegative					Seven	12:00:00	13.00:00:00		0	0	0	0	0	0	0	0	0		0	1	0	0	4	1
Male	TBSuspect	None	KnownPositive	KnownPositive	KnownPositive	0	1	0	0	0	0		MTbNotDetected										1.00:00:00			0	0	0	0	0	0	0	0	0		0	0	0	0
Female	TBSuspect	None	KnownPositive	KnownPositive	KnownPositive	0	1	0	0	0	0		MTbNotDetected										12:00:00			0	0	0	0	0	0	0	0	0		0	0	0	0
Male	TBSuspect	None	Yes	Yes	Negative	0	1	0	0	0	0		MTbNotDetected									Seven	12:00:00			0	0	0	0	0	0	0	0	0		0	0	0	0
Male	TBSuspect	None	Yes	Yes	KnownPositive	0	1	0	0	0	0		MTbNotDetected									Seven				0	0	0	0	0	0	0	0	0		0	0	0	0
Female	TBSuspect	None	KnownPositive	KnownPositive	KnownPositive	0	1	0	0	0	0		MTbNotDetected									Seven	3.00:00:00			0	0	0	0	0	0	0	0	0		0	0	0	0	2	0
Male	TBSuspect	None	Yes	Yes	Positive	0	1	0	0	0	0		MTbNotDetected									Seven	12:00:00			0	0	0	0	0	0	0	0	0		0	0	0	0	3	2
Female	TBSuspect	None	Yes	Yes	Positive	0	1	0	0	0	0		MTbNotDetected													0	0	0	0	0	0	0	0	0		0	0	0	0
Male	TBSuspect	None	KnownPositive	KnownPositive	KnownPositive	0	1	0	0	0	0		MTbNotDetected									Seven	3.07:30:00			0	0	0	0	0	0	0	0	0		0	0	0	0
Male	TBSuspect	None	KnownPositive	KnownPositive	KnownPositive	0	1	0	0	1	0		Error			5011		MTbNotDetected				Seven	03:30:00	01:00:00		0	0	0	0	0	0	0	0	0		0	0	0	0	3	2
Male	TBSuspect	None	KnownPositive	KnownPositive	KnownPositive	0	1	0	0	0	0		MTbNotDetected									Seven	1.00:00:00			0	0	0	0	0	0	0	0	0		0	0	0	0	1	0
Male	TBSuspect	None	Yes	Yes	Negative	0	1	0	0	0	0		MTbNotDetected									Seven	12:00:00			0	0	0	0	0	0	0	0	0		0	0	0	0
Female	TBSuspect	None	No	No	Negative	0	1	0	0	1	0		Pending					Pending				Seven				0	0	0	0	0	0	0	0	0		0	0	0	0
Male	TBSuspect	None	KnownPositive	KnownPositive	Negative	0	1	0	0	0	0		MTbNotDetected									Seven	1.00:00:00			0	0	0	0	0	0	0	0	0		0	0	0	0
Female	TBSuspect	None	Yes	Yes	Negative	0	1	0	0	0	0		MTbNotDetected									Seven	12:00:00			0	0	0	0	0	0	0	0	0		0	0	0	0
Male	TBSuspect	None	Yes	Yes	KnownPositive	0	1	0	0	0	0		MTbNotDetected									Seven	12:00:00			0	0	0	0	0	0	0	0	0		0	0	0	0
Male	TBSuspect	None	Yes	Yes	Negative	0	1	0	0	0	0		MTbNotDetected									Seven	12:00:00			0	0	0	0	0	0	0	0	0		0	0	0	0	1	0
Female	TBSuspect	None	Yes	Yes	Positive	0	1	0	0	0	0		MTbNotDetected									Seven	12:00:00			0	0	0	0	0	0	0	0	0		0	0	0	0
Female	TBSuspect	None	KnownPositive	KnownPositive	KnownPositive	0	1	0	0	0	0		MTbNotDetected									Seven	12:00:00			0	0	0	0	0	0	0	0	0		0	0	0	0	4	0
Male	TBSuspect	None	KnownPositive	KnownPositive	KnownPositive	0	1	0	0	0	0		MTbNotDetected									Seven	12:00:00			0	0	0	0	0	0	0	0	0		0	0	0	0
Female	TBSuspect	ReceivedPaperTraceSlip	Yes	Yes	Positive	0	1	0	0	0	0		MTbNotDetected									Seven				0	0	0	0	0	0	0	0	0		0	0	0	0			Patient initiated on INH
Male	TBSuspect	None	KnownPositive	KnownPositive	KnownPositive	0	1	0	1	0	0		MTbDetected	Sensitive	Low		AFBPlusPlus					Seven	12:00:00	2.08:00:00		0	0	0	0	0	0	0	0	0		0	1	0	0	3	1
Male	TBSuspect	None	Yes	Yes	Positive	0	1	0	0	0	0		Invalid									Seven	7.00:00:00			0	0	0	0	0	0	0	0	0		0	0	0	0	1	1
Male	TBSuspect	None	Yes	Yes	Negative	0	1	0	0	0	0		MTbNotDetected									Seven	12:00:00			0	0	0	0	0	0	0	0	0		0	0	0	0
Male	TBSuspect	None	Yes	Yes	Negative	0	1	0	0	0	0		MTbNotDetected									Seven	1.00:00:00			0	0	0	0	0	0	0	0	0		0	0	0	0
Male	TBSuspect	None	Yes	KnownPositive	KnownPositive	0	1	0	0	0	0		MTbNotDetected									Seven				0	0	0	0	0	0	0	0	0		0	0	1	0			Patient completed treatment December 2011, but still has coughing
Female	TBSuspect	ReceivedPaperTraceSlip	No	No	Negative	0	1	0	0	0	0		MTbNotDetected										12:00:00			0	0	0	0	0	0	0	0	0		0	0	0	0
Male	TBSuspect	None	KnownPositive	KnownPositive	KnownPositive	0	1	0	1	0	0		MTbNotDetected				AFBNegative					Seven	12:00:00			0	0	0	0	0	0	0	0	0		0	0	0	0	4	0	DRUG RESISTANCE SURVEY.
Male	TBSuspect	None	KnownPositive	KnownPositive	KnownPositive	0	1	0	0	0	0		MTbNotDetected										12:00:00			0	0	0	0	0	0	0	0	0		0	0	0	0
Female	TBSuspect	None	KnownPositive	KnownPositive	KnownPositive	0	1	0	0	0	0		MTbNotDetected									Seven	12:00:00			0	0	0	0	0	0	0	0	0		0	0	0	0	4	1
Female	TBSuspect	None	KnownPositive	KnownPositive	KnownPositive	0	1	0	0	0	0		MTbNotDetected									Seven	12:00:00			0	0	0	0	0	0	0	0	0		0	0	0	0	1	0
Male	TBSuspect	None	KnownPositive	KnownPositive	KnownPositive	0	1	0	0	1	0		Error			1150		MTbNotDetected				Seven	12:00:00	7.00:00:00		0	0	0	0	0	0	0	0	0		0	0	0	0	4	0
Female	TBSuspect	None	Yes	Yes	Negative	0	1	0	0	0	0		MTbNotDetected									Seven	12:00:00			0	0	0	0	0	0	0	0	0		0	0	0	0	2	1
Female	TBSuspect	None	No	No	KnownPositive	0	1	0	0	0	0		MTbNotDetected									Seven	12:00:00			0	0	0	0	0	0	0	0	0		0	0	0	0	2	0
Male	TBSuspect	None	KnownPositive	KnownPositive	KnownPositive	0	1	0	0	0	0		MTbNotDetected									Seven	12:00:00			0	0	0	0	0	0	0	0	0		0	0	0	0	3	1
Male	TBSuspect	None	KnownPositive	KnownPositive	KnownPositive	0	1	0	0	0	0		MTbNotDetected									Seven	12:10:00			0	0	0	0	0	0	0	0	0		0	0	0	0	2	1
Female	TBSuspect	None	Yes	Yes	Negative	0	1	0	0	0	0		MTbNotDetected									Seven	03:10:00			0	0	0	0	0	0	0	0	0		0	0	0	0	3	1
Male	TBSuspect	PatientVisitedAtHome	KnownPositive	KnownPositive	KnownPositive	0	1	0	0	0	0		MTbNotDetected									Seven	1.00:00:00			0	0	0	0	0	0	0	0	0		0	0	0	0
Female	TBSuspect	None	KnownPositive	KnownPositive	KnownPositive	0	1	0	1	0	0		MTbDetected	Sensitive	Medium		AFBNegative					Seven	01:05:00	2.08:00:00		0	0	0	0	0	0	0	0	0		0	1	0	0	1	1
Male	TBSuspect	None	KnownPositive	KnownPositive	KnownPositive	0	1	0	0	0	0		MTbNotDetected									Seven	12:40:00			0	0	0	0	0	0	0	0	0		0	0	0	0	2	1
Male	TBSuspect	None	No	No	Negative	0	1	0	0	0	0		MTbNotDetected									Seven				0	0	0	0	0	0	0	0	0		0	0	0	0
Female	TBSuspect	None	KnownPositive	KnownPositive	KnownPositive	0	1	0	0	0	0		MTbNotDetected									Seven				0	0	0	0	0	0	0	0	0		0	0	0	0
Male	TBSuspect	None	Yes	Yes	Positive	0	1	0	0	0	0		MTbNotDetected									Seven	12:00:00			0	0	0	0	0	0	0	0	0		0	0	0	0	8	0
Female	TBSuspect	None	Yes	Yes	Positive	0	1	0	1	0	0		MTbDetected	Indeterminate	VeryLow		Pending					Seven	01:00:00	12:00:00		0	0	0	0	0	0	0	0	0		0	1	0	0	2	2
Male	TBSuspect	None	KnownPositive	KnownPositive	KnownPositive	0	1	0	0	0	0		MTbNotDetected									Seven	12:00:00			0	0	0	0	0	0	0	0	0		0	0	0	0	1	0
Female	TBSuspect	None	KnownPositive	KnownPositive	KnownPositive	0	1	0	1	0	0		MTbDetected	Sensitive	Medium		AFBPlusPlus					Seven	12:00:00			0	0	0	0	0	0	0	0	0		0	1	0	0	6	0	Transferred to Malvern clinic.
Female	TBSuspect	None	Yes	Yes	Negative	0	1	0	0	0	0		MTbNotDetected									Seven	02:00:00			0	0	0	0	0	0	0	0	0		0	0	0	0	3	2
Male	TBSuspect	None	Yes	Yes	Positive	0	1	0	0	0	0		MTbNotDetected									Seven	01:35:00			0	0	0	0	0	0	0	0	0		0	0	0	0	2	1
Female	TBSuspect	None	KnownPositive	KnownPositive	KnownPositive	0	1	0	0	0	0		MTbNotDetected									Seven				0	0	0	0	0	0	0	0	0		0	0	0	0
Male	TBSuspect	None	KnownPositive	KnownPositive	KnownPositive	0	1	0	1	0	0		MTbDetected	Sensitive	VeryLow		AFBNegative					Seven	1.00:00:00			0	0	0	0	0	0	0	0	0		0	1	0	0	12	1	Patient defaulted his treatment for 6 months.
Male	TBSuspect	None	KnownPositive	KnownPositive	KnownPositive	0	1	0	0	0	0		MTbNotDetected									Seven	12:00:00			0	0	0	0	0	0	0	0	0		0	0	0	0
Female	TBSuspect	None	Yes	Yes	Negative	0	1	0	0	0	0		MTbNotDetected									Seven	12:00:00			0	0	0	0	0	0	0	0	0		0	0	0	0
Female	TBSuspect	None	Yes	Yes	Positive	0	1	0	0	0	0		MTbNotDetected									Seven	12:00:00			0	0	0	0	0	0	0	0	0		0	0	0	0
Male	TBSuspect	None	Yes	Yes	Positive	0	1	0	0	0	0		MTbNotDetected									Seven	03:10:00			0	0	0	0	0	0	0	0	0		0	0	0	0	2	1
Male	TBSuspect	None	KnownPositive	KnownPositive	KnownPositive	0	1	0	0	0	0		MTbNotDetected									Seven	12:00:00			0	0	0	0	0	0	0	0	0		0	0	0	0	2	0
Female	TBSuspect	None	Yes	Yes	Positive	0	1	0	0	0	0		MTbNotDetected									Seven	12:00:00			0	0	0	0	0	0	0	0	0		0	0	0	0	2	2
Male	TBSuspect	None	Yes	Yes	Positive	0	1	0	0	0	0		MTbNotDetected									Seven	02:35:00			0	0	0	0	0	0	0	0	0		0	0	0	0	2	1
Male	TBSuspect	None	KnownPositive	KnownPositive	KnownPositive	0	1	0	0	0	0		MTbNotDetected									Seven	12:00:00			0	0	0	0	0	0	0	0	0		0	0	0	0
Male	TBSuspect	None	Yes	Yes	Positive	0	1	0	0	0	0		MTbNotDetected									Seven				0	0	0	0	0	0	0	0	0		0	0	0	0	1	1
Male	TBSuspect	None	Yes	Yes	KnownPositive	0	1	0	0	0	0		MTbNotDetected									Seven	12:00:00			0	0	0	0	0	0	0	0	0		0	0	0	0
Male	TBSuspect	None	Yes	Yes	Negative	0	1	0	0	0	0		MTbDetected	Sensitive	Low							Seven	12:00:00			0	0	0	0	0	0	0	0	0		0	1	0	0	1	2	The patient complited TB treatment but he still have signs and symptoms of TB
Male	TBSuspect	ReceivedPaperTraceSlip	KnownPositive	KnownPositive	KnownPositive	0	1	0	0	0	0		MTbDetected	Sensitive	High								1.00:00:00			0	0	0	0	0	0	0	0	0		0	0	0	0
Female	TBSuspect	None	KnownPositive	KnownPositive	KnownPositive	0	1	0	0	0	0		MTbNotDetected										12:00:00			0	0	0	0	0	0	0	0	0		0	0	0	0
Female	TBSuspect	None	Yes	Yes	Positive	0	1	0	0	0	0		MTbNotDetected									Seven	12:00:00			0	0	0	0	0	0	0	0	0		0	0	0	0
Female	TBSuspect	None	Yes	Yes	Negative	0	1	0	0	0	0		MTbNotDetected									Seven	12:00:00			0	0	0	0	0	0	0	0	0		0	0	0	0	3	2
Male	TBSuspect	None	Yes	Yes	Positive	0	1	0	0	0	0		MTbNotDetected									Seven	12:00:00			0	0	0	0	0	0	0	0	0		0	0	0	0
Female	TBSuspect	None	Yes	Yes	Positive	0	1	0	0	0	0		MTbNotDetected									Seven	12:00:00			0	0	0	0	0	0	0	0	0		0	0	0	0
Male	TBSuspect	None	KnownPositive	KnownPositive	KnownPositive	0	1	0	0	0	0		MTbNotDetected									Seven	12:00:00			0	0	0	0	0	0	0	0	0		0	0	0	0	3	0
Female	TBSuspect	None	KnownPositive	KnownPositive	KnownPositive	0	1	0	0	1	0		Error			5011		MTbNotDetected				Seven	-1.00:00:00			0	0	0	0	0	0	0	0	0		0	0	0	0
Female	TBSuspect	None	Yes	Yes	Positive	0	1	0	0	0	0		MTbNotDetected									Seven	01:00:00			0	0	0	0	0	0	0	0	0		0	0	0	0
Male	TBSuspect	None	KnownPositive	KnownPositive	KnownPositive	0	1	0	0	0	0		MTbNotDetected									Seven	17.13:00:00			0	0	0	0	0	0	0	0	0		0	0	0	0	4	2
Female	TBSuspect	None	Yes	Yes	Positive	0	1	0	0	0	0		MTbNotDetected													0	0	0	0	0	0	0	0	0		0	0	0	0
Male	TBSuspect	None	Yes	Yes	Negative	0	1	0	0	0	0		MTbNotDetected									Seven				0	0	0	0	0	0	0	0	0		0	0	0	0
Male	TBSuspect	None	Yes	Yes	Negative	0	1	0	0	0	0		MTbNotDetected									Seven	02:30:00			0	0	0	0	0	0	0	0	0		0	0	0	0	2	2
Male	TBSuspect	None	No	No	KnownPositive	0	1	0	0	0	0		MTbNotDetected									Seven				0	0	0	0	0	0	0	0	0		0	0	0	0	1	1
Female	TBSuspect	None	KnownPositive	KnownPositive	KnownPositive	0	1	0	0	0	0		MTbNotDetected									Seven	02:00:00			0	0	0	0	0	0	0	0	0		0	0	0	0	3	2
Male	TBSuspect	None	No	No	Positive	0	1	0	0	0	0		MTbNotDetected									Seven	12:00:00			0	0	0	0	0	0	0	0	0		0	0	0	0	2	0
Female	TBSuspect	None	KnownPositive	KnownPositive	KnownPositive	0	1	0	0	0	0		MTbNotDetected									Seven	-8.00:00:00			0	0	0	0	0	0	0	0	0		0	0	0	0	2	0
Male	TBSuspect	None	Yes	Yes	KnownPositive	0	1	0	0	0	0		MTbNotDetected									Seven	12:00:00			0	0	0	0	0	0	0	0	0		0	0	0	0	2
Female	TBSuspect	None	KnownPositive	KnownPositive	KnownPositive	0	1	0	0	0	0		MTbNotDetected									Seven				0	0	0	0	0	0	0	0	0		0	0	0	0	1	0
Female	TBSuspect	None	Yes	Yes	Positive	0	1	0	0	0	0		MTbNotDetected									Seven	12:00:00			0	0	0	0	0	0	0	0	0		0	0	0	0	3	1
Female	TBSuspect	None	Yes	Yes	Positive	0	1	0	0	0	0		MTbNotDetected									Seven	12:00:00			0	0	0	0	0	0	0	0	0		0	0	0	0
Male	TBSuspect	None	KnownPositive	KnownPositive	KnownPositive	0	1	0	0	0	0		Pending									Seven				0	0	0	0	0	0	0	0	0		0	0	0	0	2	0
Female	TBSuspect	None	KnownPositive	KnownPositive	KnownPositive	0	1	0	0	0	0		MTbNotDetected									Seven				0	0	0	0	0	0	0	0	0		0	0	0	0
Female	TBSuspect	None	Yes	Yes	KnownPositive	0	1	0	0	0	0		MTbDetected	Sensitive	VeryLow							Seven	12:00:00			0	0	0	0	0	0	0	0	0		0	1	0	0
Male	TBSuspect	None	No	No	Negative	0	1	0	0	0	0		MTbNotDetected									Seven	12:00:00			0	0	0	0	0	0	0	0	0		0	0	0	0
Male	TBSuspect	None	No	No	Negative	0	1	0	0	0	0		MTbDetected	Sensitive	Medium							Seven	12:00:00			0	0	0	0	0	0	0	0	0		0	1	0	0
Female	TBSuspect	None	KnownPositive	KnownPositive	KnownPositive	0	1	0	0	0	0		MTbNotDetected									Seven	01:30:00			0	0	0	0	0	0	0	0	0		0	0	0	0	3	1
Female	TBSuspect	None	KnownPositive	KnownPositive	KnownPositive	0	1	0	1	0	0		MTbDetected	Sensitive	Low		AFBPlus					Seven	03:45:00	1.10:00:00		0	0	0	0	0	0	0	0	0		0	1	0	0	4	1
Female	TBSuspect	None	KnownPositive	KnownPositive	KnownPositive	0	1	0	0	0	0		MTbNotDetected									Seven	2.00:00:00			0	0	0	0	0	0	0	0	0		0	0	0	0	12	2
Male	TBSuspect	None	KnownPositive	KnownPositive	KnownPositive	0	1	0	0	0	0		Pending									Seven				0	0	0	0	0	0	0	0	0		0	0	0	0
Male	TBSuspect	None	KnownPositive	KnownPositive	KnownPositive	0	1	0	1	0	0		MTbDetected	Sensitive	High		Pending					Seven	1.07:30:00			0	0	0	0	0	0	0	0	0		0	1	0	0	2	1
Male	TBSuspect	None	KnownPositive	KnownPositive	KnownPositive	0	1	0	1	0	0		MTbDetected	Sensitive	Medium		AFBPlusPlusPlus					Seven	1.00:00:00			0	0	0	0	0	0	0	0	0		0	1	0	0	4	0
Male	TBSuspect	None	Yes	Yes	KnownPositive	0	1	0	0	0	0		MTbNotDetected									Seven	12:00:00			0	0	0	0	0	0	0	0	0		0	0	0	0
Female	TBSuspect	None	Yes	Yes	Positive	0	1	0	0	0	0		MTbNotDetected									Seven	12:00:00			0	0	0	0	0	0	0	0	0		0	0	0	0	1	0
Male	TBSuspect	None	Yes	Yes	Positive	0	1	0	1	0	0		MTbDetected	Sensitive	VeryLow		AFBNegative					Seven	4.00:00:00			0	0	0	0	0	0	0	0	0		0	1	0	0	7	0
Male	TBSuspect	None	KnownPositive	KnownPositive	KnownPositive	0	1	0	1	0	0		MTbDetected	Sensitive	Low		AFBPlus					Seven	12:00:00			0	0	0	0	0	0	0	0	0		0	1	0	0	4	0
Female	TBSuspect	None	KnownPositive	KnownPositive	KnownPositive	0	1	0	0	0	0		MTbNotDetected									Seven	12:00:00			0	0	0	0	0	0	0	0	0		0	0	0	0	1	0
Male	TBSuspect	None	Yes	Yes	Negative	0	1	0	0	0	0		MTbNotDetected									Seven				0	0	0	0	0	0	0	0	0		0	0	0	0
Male	TBSuspect	None	KnownPositive	KnownPositive	KnownPositive	0	1	0	0	0	0		MTbNotDetected													0	0	0	0	0	0	0	0	0		0	0	0	0
Female	TBSuspect	ReceivedPaperTraceSlip	KnownPositive	KnownPositive	KnownPositive	0	1	0	0	0	0		MTbNotDetected										12:00:00			0	0	0	0	0	0	0	0	0		0	0	0	0
Male	TBSuspect	None	Yes	Yes	Positive	0	1	0	0	0	0		MTbNotDetected										12:00:00			0	0	0	0	0	0	0	0	0		0	0	0	0
Male	TBSuspect	None	KnownPositive	KnownPositive	KnownPositive	0	1	0	0	0	0		MTbNotDetected													0	0	0	0	0	0	0	0	0		0	0	1	0
Female	TBSuspect	None	KnownPositive	KnownPositive	KnownPositive	0	1	0	0	1	0		Error			5011		MTbNotDetected				Seven	12:00:00	02:00:00		0	0	0	0	0	0	0	0	0		0	0	0	0	2	1
Female	TBSuspect	None	KnownPositive	KnownPositive	KnownPositive	0	1	0	0	0	0		MTbNotDetected									Seven	1.00:00:00			0	0	0	0	0	0	0	0	0		0	0	0	0	3	0
Male	TBSuspect	None	KnownPositive	KnownPositive	KnownPositive	0	1	0	0	0	0		MTbNotDetected									Seven	2.07:30:00			0	0	0	0	0	0	0	0	0		0	0	0	0	3	1
Male	TBSuspect	None	Yes	Yes	Negative	0	1	0	0	0	0		MTbNotDetected									Seven	12:00:00			0	0	0	0	0	0	0	0	0		0	0	0	0	2
Male	TBSuspect	None	KnownPositive	KnownPositive	KnownPositive	0	1	0	0	0	0		MTbNotDetected										3.00:00:00			0	0	0	0	0	0	0	0	0		0	0	0	0
Male	TBSuspect	None	Yes	Yes	Positive	0	1	0	0	0	0		MTbNotDetected									Seven	12:00:00			0	0	0	0	0	0	0	0	0		0	0	0	0
Male	TBSuspect	None	Yes	Yes	Negative	0	1	0	0	0	0		MTbNotDetected									Seven	12:00:00			0	0	0	0	0	0	0	0	0		0	0	0	0	4	1
Female	TBSuspect	None	KnownPositive	KnownPositive	KnownPositive	0	1	0	0	0	0		MTbNotDetected									Seven	12:00:00			0	0	0	0	0	0	0	0	0		0	0	0	0
Male	TBSuspect	None	Yes	Yes	Positive	0	1	0	0	0	0		MTbNotDetected									Seven	10:54:59			0	0	0	0	0	0	0	0	0		0	0	0	0	3	1
Female	TBSuspect	None	Yes	Yes	Positive	0	1	0	0	0	0		MTbNotDetected									Seven	12:00:00			0	0	0	0	0	0	0	0	0		0	0	0	0	2	2
Female	TBSuspect	None	KnownPositive	KnownPositive	KnownPositive	0	1	0	0	0	0		MTbNotDetected									Seven				0	0	0	0	0	0	0	0	0		0	0	0	0	1	0
Female	TBSuspect	None	KnownPositive	KnownPositive	KnownPositive	0	1	0	0	0	0		MTbNotDetected									Seven	12:00:00			0	0	0	0	0	0	0	0	0		0	0	0	0	1	1
Female	TBSuspect	None	KnownPositive	KnownPositive	KnownPositive	0	1	0	0	0	0		Error			2008						Seven				0	0	0	0	0	0	0	0	0		0	0	0	0
Female	TBSuspect	None	KnownPositive	KnownPositive	KnownPositive	0	1	0	0	0	0		MTbNotDetected									Seven	12:00:00			0	0	0	0	0	0	0	0	0		0	0	0	0	2	0
Male	TBSuspect	None	Yes	Yes	Positive	0	1	0	1	0	0		MTbDetected	Sensitive	Medium		AFBPlusPlusPlus					Seven	12:00:00	22.00:00:00		0	0	0	0	0	0	0	0	0		0	1	0	0	4	0
Male	TBSuspect	None	Yes	Yes	Positive	0	1	0	0	0	0		MTbNotDetected									Seven	12:00:00			0	0	0	0	0	0	0	0	0		0	0	0	0
Female	TBSuspect	None	No	No	Negative	0	1	0	0	0	0		MTbDetected	Resistant	Low							Seven	12:00:00			0	0	0	0	0	0	0	0	0		0	1	0	0	2		we dnt know the HIV status of this patient since she did not want to the test.
Female	TBSuspect	None	Yes	Yes	KnownPositive	0	1	0	0	0	0		MTbNotDetected									Seven	12:00:00			0	0	0	0	0	0	0	0	0		0	0	0	0
Female	TBSuspect	None	Yes	Yes	Positive	0	1	0	0	0	0		MTbNotDetected									Seven	12:00:00			0	0	0	0	0	0	0	0	0		0	0	0	0	2	0
Female	TBSuspect	None	Yes	Yes	Positive	0	1	0	0	0	0		MTbNotDetected									Seven	11:30:00			0	0	0	0	0	0	0	0	0		0	0	0	0	3	2
Female	TBSuspect	None	No	No	Negative	0	1	0	0	0	0		MTbNotDetected										12:00:00			0	0	0	0	0	0	0	0	0		0	0	0	0
Female	TBSuspect	None	Yes	Yes	Negative	0	1	0	0	0	0		MTbNotDetected									Seven	1.00:00:00			0	0	0	0	0	0	0	0	0		0	0	0	0	2	1
Male	TBSuspect	None	No	No	KnownPositive	0	1	0	0	0	0		MTbNotDetected									Seven	12:00:00			0	0	0	0	0	0	0	0	0		0	0	0	0
Male	TBSuspect	None	Yes	Yes	Positive	0	1	0	0	0	0		MTbNotDetected										1.00:00:00			0	0	0	0	0	0	0	0	0		0	0	0	0
Female	TBSuspect	None	Yes	Yes	Positive	0	1	0	0	0	0		MTbNotDetected									Seven				0	0	0	0	0	0	0	0	0		0	0	0	0		1
Female	TBSuspect	None	Yes	Yes	KnownPositive	0	1	0	0	0	0		MTbDetected	Sensitive	Low							Seven	1.00:00:00			0	0	0	0	0	0	0	0	0		0	1	0	0	2
Female	TBSuspect	None	Yes	Yes	Negative	0	1	0	0	0	0		MTbNotDetected									Seven	12:00:00			0	0	0	0	0	0	0	0	0		0	0	0	0	12	4
Female	TBSuspect	None	KnownPositive	KnownPositive	KnownPositive	0	1	0	0	0	0		MTbNotDetected										12:00:00			0	0	0	0	0	0	0	0	0		0	0	0	0
Female	TBSuspect	None	No	No	Negative	0	1	0	1	0	0		MTbDetected	Sensitive	VeryLow		AFBPlus					Seven	12:00:00			0	0	0	0	0	0	0	0	0		0	1	0	0	1	0
Male	TBSuspect	None	Yes	Yes	Positive	0	1	0	0	0	0		MTbNotDetected									Seven	12:00:00			0	0	0	0	0	0	0	0	0		0	0	0	0	1	1
Female	TBSuspect	None	KnownPositive	KnownPositive	KnownPositive	0	1	0	0	0	0		MTbNotDetected									Seven	11:50:00			0	0	0	0	0	0	0	0	0		0	0	0	0	3	1
Female	TBSuspect	None	KnownPositive	KnownPositive	Negative	0	1	0	0	0	0		MTbNotDetected									Seven	12:00:00			0	0	0	0	0	0	0	0	0		0	0	0	0	1	0
Female	TBSuspect	None	Yes	Yes	Positive	0	1	0	0	0	0		MTbNotDetected										12:00:00			0	0	0	0	0	0	0	0	0		0	0	0	0
Female	TBSuspect	None	KnownPositive	KnownPositive	KnownPositive	0	1	0	0	0	0		MTbNotDetected									Seven				0	0	0	0	0	0	0	0	0		0	0	0	0	3	1
Male	TBSuspect	None	KnownPositive	KnownPositive	KnownPositive	0	1	0	0	0	0		MTbNotDetected									Seven	12:00:00			0	0	0	0	0	0	0	0	0		0	0	0	0
Female	TBSuspect	None	Yes	Yes	Negative	0	1	0	0	0	0		MTbNotDetected									Seven	11:30:00			0	0	0	0	0	0	0	0	0		0	0	0	0	3	2
Male	TBSuspect	None	Yes	Yes	Positive	0	1	0	0	0	0		MTbNotDetected									Seven	12:00:00			0	0	0	0	0	0	0	0	0		0	0	0	0		1
Male	TBSuspect	None	KnownPositive	KnownPositive	KnownPositive	0	1	0	0	0	0		MTbNotDetected									Seven	12:00:00			0	0	0	0	0	0	0	0	0		0	0	0	0	4	0
Female	TBSuspect	None	Yes	Yes	Positive	0	1	0	1	0	0		MTbDetected	Sensitive	High		AFBPlusPlusPlus					Seven	1.00:00:00	8.00:00:00		0	0	0	0	0	0	0	0	0		0	1	0	0	5	0
Male	TBSuspect	None	Yes	Yes	Positive	0	1	0	0	0	0		MTbNotDetected									Seven	12:00:00			0	0	0	0	0	0	0	0	0		0	0	0	0
Female	TBSuspect	None	Yes	Yes	Positive	0	1	0	0	0	0		MTbDetected	Sensitive	High							Seven	12:00:00			0	0	0	0	0	0	0	0	0		0	0	0	0	2	0
Female	TBSuspect	None	KnownPositive	KnownPositive	KnownPositive	0	1	0	0	0	0		MTbNotDetected									Seven	12:00:00			0	0	0	0	0	0	0	0	0		0	0	0	0	1	0
Male	TBSuspect	None	Yes	Yes	Positive	0	1	0	0	0	0		MTbNotDetected									Seven				0	0	0	0	0	0	0	0	0		0	0	0	0	2	1
Male	TBSuspect	None	Yes	Yes	KnownPositive	0	1	0	0	0	0		MTbNotDetected									Seven	12:00:00			0	0	0	0	0	0	0	0	0		0	0	0	0	2	0
Male	TBSuspect	None	KnownPositive	KnownPositive	KnownPositive	0	1	0	0	0	0		MTbNotDetected									Seven	03:00:00			0	0	0	0	0	0	0	0	0		0	0	0	0	1	1
Female	TBSuspect	ReceivedPaperTraceSlip	Yes	Yes	Negative	0	1	0	0	0	0		MTbNotDetected										12:00:00			0	0	0	0	0	0	0	0	0		0	0	0	0
Female	TBSuspect	None	KnownPositive	KnownPositive	KnownPositive	0	1	0	0	0	0		MTbNotDetected									Seven	12:00:00			0	0	0	0	0	0	0	0	0		0	0	0	0	1	0
Male	TBSuspect	None	KnownPositive	KnownPositive	KnownPositive	0	1	0	1	0	0		MTbDetected	Sensitive	Low		AFBPlus					Seven	5.00:00:00			0	0	0	0	0	0	0	0	0		0	1	0	0	2	0
Female	TBSuspect	None	KnownPositive	KnownPositive	KnownPositive	0	1	0	0	0	0		MTbNotDetected									Seven	-3.08:45:00			0	0	0	0	0	0	0	0	0		0	0	0	0	2	1
Female	TBSuspect	None	Yes	Yes	Negative	0	1	0	0	0	0		MTbNotDetected									Seven	12:00:00			0	0	0	0	0	0	0	0	0		0	0	0	0
Male	TBSuspect	None	KnownPositive	KnownPositive	KnownPositive	0	1	0	0	0	0		MTbDetected	Sensitive	VeryLow											0	0	0	0	0	0	0	0	0		0	0	0	0
